# Supplementary material for: A plug-in electrophoresis microchip with PCB electrodes for contactless conductivity detection
Source: R Soc Open Sci. 2018 May 9;5(5):171687. doi: 10.1098/rsos.171687 (PMC5990721; doi:10.1098/rsos.171687)
Supplement: Data of concentration grades used in figure 4 [file rsos171687supp1.xls]

## Sheet: Sheet1
	Detected singal Voltage(mV) for different concentrations
Time(s)	0.05 mM	0.25 mM	0.50 mM	1 mM
0.002	623.208	883.15	1120.55	1352.94
0.004	622.64	882.259	1120.61	1352.35
0.006	622.074	881.371	1120.66	1351.77
0.008	621.511	880.487	1120.72	1351.19
0.01	620.95	879.606	1120.77	1350.61
0.012	620.392	878.728	1120.82	1350.03
0.014	619.836	877.854	1120.87	1349.46
0.016	619.284	876.984	1120.92	1348.89
0.018	618.734	876.119	1120.97	1348.32
0.02	618.188	875.257	1121.01	1347.76
0.022	617.644	874.4	1121.06	1347.2
0.024	617.104	873.548	1121.1	1346.64
0.026	616.567	872.7	1121.15	1346.09
0.028	616.034	871.857	1121.19	1345.54
0.03	615.504	871.02	1121.23	1344.99
0.032	614.977	870.187	1121.27	1344.45
0.034	614.455	869.36	1121.31	1343.92
0.036	613.936	868.538	1121.35	1343.39
0.038	613.42	867.722	1121.39	1342.86
0.04	612.909	866.912	1121.43	1342.34
0.042	612.402	866.108	1121.46	1341.82
0.044	611.899	865.309	1121.5	1341.3
0.046	611.4	864.517	1121.53	1340.8
0.048	610.905	863.731	1121.57	1340.29
0.05	610.414	862.952	1121.6	1339.79
0.052	609.927	862.179	1121.63	1339.3
0.054	609.445	861.412	1121.66	1338.81
0.056	608.968	860.653	1121.69	1338.33
0.058	608.495	859.9	1121.72	1337.85
0.06	608.026	859.154	1121.74	1337.38
0.062	607.562	858.415	1121.77	1336.91
0.064	607.103	857.683	1121.8	1336.45
0.066	606.648	856.959	1121.82	1335.99
0.068	606.198	856.242	1121.84	1335.54
0.07	605.753	855.532	1121.87	1335.09
0.072	605.313	854.83	1121.89	1334.65
0.074	604.878	854.136	1121.91	1334.22
0.076	604.448	853.449	1121.93	1333.79
0.078	604.022	852.77	1121.95	1333.37
0.08	603.602	852.099	1121.97	1332.96
0.082	603.187	851.436	1121.99	1332.55
0.084	602.777	850.78	1122.01	1332.14
0.086	602.372	850.133	1122.02	1331.74
0.088	601.972	849.494	1122.04	1331.35
0.09	601.577	848.863	1122.05	1330.97
0.092	601.188	848.241	1122.07	1330.59
0.094	600.804	847.626	1122.08	1330.22
0.096	600.425	847.02	1122.09	1329.85
0.098	600.052	846.423	1122.1	1329.49
0.1	599.684	845.834	1122.12	1329.14
0.102	599.321	845.253	1122.13	1328.79
0.104	598.964	844.681	1122.14	1328.45
0.106	598.612	844.118	1122.15	1328.12
0.108	598.265	843.563	1122.15	1327.79
0.11	597.924	843.017	1122.16	1327.47
0.112	597.589	842.48	1122.17	1327.16
0.114	597.259	841.952	1122.18	1326.85
0.116	596.935	841.432	1122.18	1326.55
0.118	596.616	840.921	1122.19	1326.26
0.12	596.302	840.419	1122.19	1325.97
0.122	595.994	839.925	1122.2	1325.7
0.124	595.692	839.441	1122.2	1325.42
0.126	595.395	838.966	1122.2	1325.16
0.128	595.104	838.499	1122.21	1324.9
0.13	594.819	838.041	1122.21	1324.65
0.132	594.538	837.593	1122.21	1324.4
0.134	594.264	837.153	1122.21	1324.16
0.136	593.995	836.722	1122.21	1323.93
0.138	593.731	836.3	1122.21	1323.71
0.14	593.473	835.888	1122.21	1323.49
0.142	593.221	835.484	1122.21	1323.28
0.144	592.974	835.089	1122.21	1323.07
0.146	592.733	834.703	1122.21	1322.88
0.148	592.497	834.326	1122.21	1322.69
0.15	592.266	833.958	1122.21	1322.5
0.152	592.041	833.599	1122.21	1322.33
0.154	591.821	833.249	1122.2	1322.16
0.156	591.607	832.908	1122.2	1321.99
0.158	591.398	832.576	1122.2	1321.84
0.16	591.195	832.253	1122.19	1321.69
0.162	590.996	831.938	1122.19	1321.55
0.164	590.803	831.633	1122.19	1321.41
0.166	590.616	831.336	1122.18	1321.28
0.168	590.433	831.048	1122.18	1321.16
0.17	590.256	830.769	1122.17	1321.04
0.172	590.084	830.499	1122.17	1320.93
0.174	589.917	830.238	1122.16	1320.83
0.176	589.755	829.985	1122.16	1320.74
0.178	589.598	829.741	1122.15	1320.65
0.18	589.446	829.505	1122.14	1320.56
0.182	589.299	829.279	1122.14	1320.49
0.184	589.158	829.06	1122.13	1320.42
0.186	589.021	828.851	1122.12	1320.35
0.188	588.888	828.649	1122.12	1320.3
0.19	588.761	828.457	1122.11	1320.24
0.192	588.638	828.272	1122.1	1320.2
0.194	588.52	828.096	1122.1	1320.16
0.196	588.407	827.929	1122.09	1320.13
0.198	588.299	827.769	1122.08	1320.1
0.2	588.194	827.618	1122.07	1320.08
0.202	588.095	827.475	1122.07	1320.07
0.204	588	827.34	1122.06	1320.06
0.206	587.909	827.213	1122.05	1320.05
0.208	587.823	827.094	1122.04	1320.06
0.21	587.74	826.983	1122.03	1320.07
0.212	587.663	826.88	1122.03	1320.08
0.214	587.589	826.784	1122.02	1320.1
0.216	587.519	826.697	1122.01	1320.12
0.218	587.454	826.617	1122	1320.15
0.22	587.392	826.544	1121.99	1320.19
0.222	587.335	826.48	1121.98	1320.23
0.224	587.281	826.422	1121.97	1320.28
0.226	587.231	826.372	1121.97	1320.33
0.228	587.185	826.33	1121.96	1320.39
0.23	587.143	826.294	1121.95	1320.45
0.232	587.105	826.266	1121.94	1320.52
0.234	587.069	826.245	1121.93	1320.59
0.236	587.038	826.231	1121.92	1320.67
0.238	587.01	826.224	1121.91	1320.75
0.24	586.985	826.224	1121.9	1320.83
0.242	586.964	826.231	1121.89	1320.92
0.244	586.946	826.244	1121.89	1321.02
0.246	586.931	826.264	1121.88	1321.12
0.248	586.92	826.291	1121.87	1321.22
0.25	586.911	826.324	1121.86	1321.33
0.252	586.906	826.364	1121.85	1321.45
0.254	586.903	826.41	1121.84	1321.56
0.256	586.904	826.462	1121.83	1321.68
0.258	586.907	826.52	1121.82	1321.81
0.26	586.913	826.585	1121.81	1321.94
0.262	586.922	826.655	1121.81	1322.07
0.264	586.934	826.732	1121.8	1322.21
0.266	586.948	826.814	1121.79	1322.35
0.268	586.964	826.902	1121.78	1322.49
0.27	586.984	826.996	1121.77	1322.64
0.272	587.005	827.095	1121.76	1322.79
0.274	587.029	827.2	1121.75	1322.95
0.276	587.055	827.31	1121.74	1323.11
0.278	587.084	827.425	1121.73	1323.27
0.28	587.115	827.546	1121.73	1323.43
0.282	587.147	827.672	1121.72	1323.6
0.284	587.182	827.803	1121.71	1323.77
0.286	587.219	827.939	1121.7	1323.94
0.288	587.258	828.08	1121.69	1324.12
0.29	587.298	828.225	1121.68	1324.3
0.292	587.341	828.376	1121.67	1324.48
0.294	587.385	828.531	1121.66	1324.67
0.296	587.431	828.69	1121.65	1324.85
0.298	587.479	828.854	1121.65	1325.04
0.3	587.528	829.022	1121.64	1325.24
0.302	587.578	829.195	1121.63	1325.43
0.304	587.631	829.371	1121.62	1325.63
0.306	587.684	829.552	1121.61	1325.82
0.308	587.739	829.737	1121.6	1326.03
0.31	587.795	829.926	1121.59	1326.23
0.312	587.853	830.118	1121.59	1326.43
0.314	587.911	830.314	1121.58	1326.64
0.316	587.971	830.514	1121.57	1326.85
0.318	588.032	830.717	1121.56	1327.06
0.32	588.094	830.924	1121.55	1327.27
0.322	588.157	831.134	1121.54	1327.48
0.324	588.221	831.347	1121.54	1327.7
0.326	588.286	831.564	1121.53	1327.91
0.328	588.352	831.783	1121.52	1328.13
0.33	588.419	832.006	1121.51	1328.35
0.332	588.486	832.231	1121.5	1328.57
0.334	588.554	832.46	1121.49	1328.79
0.336	588.623	832.691	1121.49	1329.01
0.338	588.693	832.924	1121.48	1329.23
0.34	588.763	833.16	1121.47	1329.45
0.342	588.834	833.399	1121.46	1329.68
0.344	588.905	833.64	1121.46	1329.9
0.346	588.977	833.883	1121.45	1330.12
0.348	589.049	834.128	1121.44	1330.35
0.35	589.121	834.375	1121.43	1330.58
0.352	589.195	834.625	1121.43	1330.8
0.354	589.268	834.876	1121.42	1331.03
0.356	589.342	835.129	1121.41	1331.26
0.358	589.416	835.384	1121.4	1331.48
0.36	589.49	835.64	1121.4	1331.71
0.362	589.565	835.898	1121.39	1331.94
0.364	589.64	836.158	1121.38	1332.16
0.366	589.715	836.418	1121.38	1332.39
0.368	589.79	836.681	1121.37	1332.62
0.37	589.865	836.944	1121.36	1332.84
0.372	589.941	837.209	1121.36	1333.07
0.374	590.016	837.474	1121.35	1333.29
0.376	590.092	837.741	1121.34	1333.52
0.378	590.168	838.008	1121.34	1333.74
0.38	590.243	838.276	1121.33	1333.97
0.382	590.319	838.545	1121.33	1334.19
0.384	590.395	838.815	1121.32	1334.41
0.386	590.47	839.085	1121.31	1334.63
0.388	590.546	839.356	1121.31	1334.85
0.39	590.621	839.627	1121.3	1335.07
0.392	590.697	839.899	1121.3	1335.29
0.394	590.772	840.171	1121.29	1335.51
0.396	590.847	840.443	1121.29	1335.73
0.398	590.922	840.715	1121.28	1335.94
0.4	590.997	840.987	1121.28	1336.16
0.402	591.071	841.259	1121.27	1336.37
0.404	591.146	841.532	1121.27	1336.58
0.406	591.22	841.804	1121.26	1336.79
0.408	591.294	842.075	1121.26	1337
0.41	591.367	842.347	1121.25	1337.2
0.412	591.441	842.618	1121.25	1337.41
0.414	591.514	842.889	1121.24	1337.61
0.416	591.587	843.159	1121.24	1337.81
0.418	591.659	843.429	1121.23	1338.01
0.42	591.732	843.698	1121.23	1338.21
0.422	591.804	843.966	1121.22	1338.41
0.424	591.875	844.234	1121.22	1338.6
0.426	591.946	844.501	1121.22	1338.8
0.428	592.017	844.767	1121.21	1338.99
0.43	592.088	845.032	1121.21	1339.18
0.432	592.158	845.296	1121.2	1339.36
0.434	592.228	845.56	1121.2	1339.55
0.436	592.297	845.822	1121.2	1339.73
0.438	592.366	846.083	1121.19	1339.91
0.44	592.435	846.343	1121.19	1340.09
0.442	592.503	846.601	1121.18	1340.27
0.444	592.571	846.859	1121.18	1340.44
0.446	592.638	847.115	1121.18	1340.61
0.448	592.705	847.37	1121.17	1340.78
0.45	592.772	847.623	1121.17	1340.95
0.452	592.838	847.875	1121.17	1341.12
0.454	592.903	848.125	1121.16	1341.28
0.456	592.969	848.374	1121.16	1341.44
0.458	593.034	848.621	1121.16	1341.6
0.46	593.098	848.867	1121.15	1341.75
0.462	593.162	849.111	1121.15	1341.91
0.464	593.226	849.353	1121.14	1342.06
0.466	593.289	849.593	1121.14	1342.21
0.468	593.352	849.832	1121.14	1342.35
0.47	593.414	850.069	1121.13	1342.5
0.472	593.476	850.304	1121.13	1342.64
0.474	593.537	850.537	1121.13	1342.78
0.476	593.599	850.768	1121.12	1342.91
0.478	593.659	850.997	1121.12	1343.05
0.48	593.72	851.224	1121.12	1343.18
0.482	593.78	851.449	1121.11	1343.31
0.484	593.84	851.672	1121.11	1343.43
0.486	593.899	851.892	1121.11	1343.56
0.488	593.958	852.111	1121.1	1343.68
0.49	594.016	852.327	1121.1	1343.8
0.492	594.075	852.542	1121.09	1343.91
0.494	594.132	852.753	1121.09	1344.03
0.496	594.19	852.963	1121.09	1344.14
0.498	594.247	853.17	1121.08	1344.25
0.5	594.304	853.375	1121.08	1344.36
0.502	594.361	853.578	1121.07	1344.46
0.504	594.417	853.778	1121.07	1344.56
0.506	594.473	853.976	1121.07	1344.66
0.508	594.529	854.171	1121.06	1344.76
0.51	594.585	854.364	1121.06	1344.85
0.512	594.64	854.554	1121.05	1344.94
0.514	594.695	854.742	1121.05	1345.03
0.516	594.75	854.927	1121.04	1345.12
0.518	594.805	855.11	1121.04	1345.21
0.52	594.86	855.29	1121.03	1345.29
0.522	594.914	855.468	1121.03	1345.37
0.524	594.968	855.643	1121.02	1345.45
0.526	595.022	855.815	1121.01	1345.52
0.528	595.076	855.984	1121.01	1345.6
0.53	595.13	856.151	1121	1345.67
0.532	595.183	856.316	1121	1345.74
0.534	595.237	856.477	1120.99	1345.8
0.536	595.29	856.636	1120.98	1345.87
0.538	595.344	856.792	1120.98	1345.93
0.54	595.397	856.946	1120.97	1345.99
0.542	595.45	857.097	1120.96	1346.05
0.544	595.504	857.245	1120.95	1346.11
0.546	595.557	857.39	1120.95	1346.16
0.548	595.61	857.533	1120.94	1346.21
0.55	595.664	857.672	1120.93	1346.26
0.552	595.717	857.81	1120.92	1346.31
0.554	595.77	857.944	1120.91	1346.36
0.556	595.824	858.075	1120.9	1346.4
0.558	595.877	858.204	1120.89	1346.44
0.56	595.931	858.33	1120.89	1346.49
0.562	595.984	858.454	1120.88	1346.52
0.564	596.038	858.574	1120.87	1346.56
0.566	596.092	858.692	1120.86	1346.6
0.568	596.146	858.807	1120.85	1346.63
0.57	596.2	858.92	1120.83	1346.66
0.572	596.254	859.029	1120.82	1346.69
0.574	596.309	859.136	1120.81	1346.72
0.576	596.364	859.24	1120.8	1346.75
0.578	596.418	859.342	1120.79	1346.77
0.58	596.474	859.441	1120.78	1346.8
0.582	596.529	859.537	1120.77	1346.82
0.584	596.584	859.63	1120.76	1346.84
0.586	596.64	859.721	1120.74	1346.86
0.588	596.696	859.81	1120.73	1346.88
0.59	596.752	859.895	1120.72	1346.89
0.592	596.808	859.978	1120.7	1346.91
0.594	596.865	860.058	1120.69	1346.92
0.596	596.922	860.136	1120.68	1346.94
0.598	596.979	860.211	1120.66	1346.95
0.6	597.037	860.284	1120.65	1346.96
0.602	597.094	860.354	1120.64	1346.97
0.604	597.153	860.422	1120.62	1346.98
0.606	597.211	860.487	1120.61	1346.98
0.608	597.269	860.549	1120.6	1346.99
0.61	597.328	860.609	1120.58	1346.99
0.612	597.388	860.667	1120.57	1347
0.614	597.447	860.722	1120.55	1347
0.616	597.507	860.775	1120.54	1347
0.618	597.567	860.825	1120.52	1347
0.62	597.627	860.873	1120.51	1347
0.622	597.688	860.919	1120.49	1347
0.624	597.749	860.962	1120.48	1347
0.626	597.811	861.003	1120.46	1347
0.628	597.872	861.041	1120.45	1346.99
0.63	597.934	861.078	1120.43	1346.99
0.632	597.997	861.112	1120.41	1346.98
0.634	598.059	861.144	1120.4	1346.98
0.636	598.122	861.173	1120.38	1346.97
0.638	598.185	861.2	1120.37	1346.96
0.64	598.249	861.226	1120.35	1346.96
0.642	598.313	861.248	1120.34	1346.95
0.644	598.377	861.269	1120.32	1346.94
0.646	598.441	861.288	1120.31	1346.93
0.648	598.506	861.304	1120.29	1346.92
0.65	598.571	861.319	1120.27	1346.91
0.652	598.636	861.331	1120.26	1346.9
0.654	598.702	861.341	1120.24	1346.89
0.656	598.768	861.35	1120.23	1346.87
0.658	598.834	861.356	1120.21	1346.86
0.66	598.9	861.36	1120.2	1346.85
0.662	598.967	861.363	1120.18	1346.83
0.664	599.034	861.363	1120.17	1346.82
0.666	599.101	861.361	1120.15	1346.81
0.668	599.168	861.358	1120.14	1346.79
0.67	599.236	861.352	1120.12	1346.78
0.672	599.304	861.345	1120.11	1346.76
0.674	599.372	861.336	1120.09	1346.75
0.676	599.44	861.325	1120.08	1346.73
0.678	599.509	861.312	1120.06	1346.71
0.68	599.578	861.298	1120.05	1346.7
0.682	599.647	861.282	1120.03	1346.68
0.684	599.716	861.264	1120.02	1346.66
0.686	599.785	861.244	1120.01	1346.65
0.688	599.854	861.222	1119.99	1346.63
0.69	599.924	861.199	1119.98	1346.61
0.692	599.994	861.175	1119.97	1346.59
0.694	600.064	861.148	1119.95	1346.58
0.696	600.134	861.12	1119.94	1346.56
0.698	600.204	861.09	1119.93	1346.54
0.7	600.275	861.059	1119.91	1346.52
0.702	600.345	861.026	1119.9	1346.5
0.704	600.416	860.992	1119.89	1346.48
0.706	600.486	860.956	1119.88	1346.46
0.708	600.557	860.919	1119.87	1346.44
0.71	600.628	860.88	1119.86	1346.42
0.712	600.699	860.84	1119.84	1346.4
0.714	600.77	860.798	1119.83	1346.38
0.716	600.841	860.755	1119.82	1346.36
0.718	600.912	860.711	1119.81	1346.34
0.72	600.984	860.665	1119.8	1346.32
0.722	601.055	860.618	1119.79	1346.3
0.724	601.126	860.569	1119.79	1346.28
0.726	601.198	860.519	1119.78	1346.26
0.728	601.269	860.468	1119.77	1346.24
0.73	601.34	860.416	1119.76	1346.22
0.732	601.412	860.363	1119.75	1346.2
0.734	601.483	860.308	1119.74	1346.18
0.736	601.554	860.252	1119.74	1346.16
0.738	601.626	860.195	1119.73	1346.14
0.74	601.697	860.137	1119.72	1346.12
0.742	601.768	860.078	1119.72	1346.09
0.744	601.84	860.018	1119.71	1346.07
0.746	601.911	859.956	1119.71	1346.05
0.748	601.982	859.894	1119.7	1346.03
0.75	602.053	859.831	1119.7	1346.01
0.752	602.124	859.767	1119.69	1345.99
0.754	602.195	859.701	1119.69	1345.96
0.756	602.266	859.635	1119.68	1345.94
0.758	602.336	859.568	1119.68	1345.92
0.76	602.407	859.501	1119.68	1345.9
0.762	602.477	859.432	1119.67	1345.88
0.764	602.548	859.363	1119.67	1345.85
0.766	602.618	859.293	1119.67	1345.83
0.768	602.688	859.222	1119.67	1345.81
0.77	602.758	859.15	1119.67	1345.79
0.772	602.828	859.078	1119.67	1345.76
0.774	602.897	859.005	1119.67	1345.74
0.776	602.967	858.931	1119.67	1345.72
0.778	603.036	858.857	1119.67	1345.7
0.78	603.105	858.782	1119.67	1345.67
0.782	603.174	858.707	1119.67	1345.65
0.784	603.243	858.631	1119.67	1345.63
0.786	603.311	858.555	1119.67	1345.6
0.788	603.379	858.478	1119.68	1345.58
0.79	603.447	858.401	1119.68	1345.56
0.792	603.515	858.323	1119.68	1345.53
0.794	603.582	858.245	1119.69	1345.51
0.796	603.65	858.167	1119.69	1345.49
0.798	603.717	858.088	1119.69	1345.46
0.8	603.783	858.009	1119.7	1345.44
0.802	603.85	857.929	1119.7	1345.42
0.804	603.916	857.85	1119.71	1345.39
0.806	603.982	857.77	1119.71	1345.37
0.808	604.048	857.689	1119.72	1345.34
0.81	604.113	857.609	1119.72	1345.32
0.812	604.178	857.528	1119.73	1345.29
0.814	604.243	857.447	1119.74	1345.27
0.816	604.307	857.366	1119.74	1345.25
0.818	604.371	857.285	1119.75	1345.22
0.82	604.435	857.204	1119.76	1345.2
0.822	604.498	857.123	1119.76	1345.17
0.824	604.561	857.041	1119.77	1345.15
0.826	604.624	856.96	1119.78	1345.12
0.828	604.686	856.879	1119.79	1345.1
0.83	604.749	856.797	1119.8	1345.07
0.832	604.81	856.716	1119.8	1345.05
0.834	604.871	856.634	1119.81	1345.02
0.836	604.932	856.553	1119.82	1345
0.838	604.993	856.472	1119.83	1344.97
0.84	605.053	856.391	1119.84	1344.95
0.842	605.113	856.31	1119.85	1344.92
0.844	605.172	856.229	1119.86	1344.89
0.846	605.231	856.148	1119.87	1344.87
0.848	605.29	856.068	1119.88	1344.84
0.85	605.348	855.988	1119.89	1344.81
0.852	605.405	855.908	1119.9	1344.79
0.854	605.463	855.828	1119.91	1344.76
0.856	605.519	855.749	1119.92	1344.73
0.858	605.576	855.669	1119.93	1344.71
0.86	605.632	855.591	1119.94	1344.68
0.862	605.687	855.512	1119.95	1344.65
0.864	605.742	855.434	1119.96	1344.63
0.866	605.797	855.356	1119.97	1344.6
0.868	605.851	855.279	1119.98	1344.57
0.87	605.905	855.202	1120	1344.54
0.872	605.958	855.126	1120.01	1344.51
0.874	606.01	855.05	1120.02	1344.49
0.876	606.062	854.974	1120.03	1344.46
0.878	606.114	854.899	1120.04	1344.43
0.88	606.165	854.825	1120.05	1344.4
0.882	606.216	854.751	1120.06	1344.37
0.884	606.266	854.677	1120.07	1344.34
0.886	606.316	854.604	1120.08	1344.31
0.888	606.365	854.532	1120.1	1344.28
0.89	606.413	854.46	1120.11	1344.25
0.892	606.462	854.389	1120.12	1344.22
0.894	606.509	854.318	1120.13	1344.19
0.896	606.556	854.249	1120.14	1344.16
0.898	606.603	854.179	1120.15	1344.13
0.9	606.649	854.111	1120.16	1344.1
0.902	606.694	854.043	1120.17	1344.07
0.904	606.739	853.975	1120.18	1344.04
0.906	606.783	853.909	1120.19	1344.01
0.908	606.827	853.843	1120.2	1343.98
0.91	606.87	853.777	1120.21	1343.95
0.912	606.913	853.713	1120.22	1343.92
0.914	606.955	853.649	1120.23	1343.89
0.916	606.996	853.586	1120.24	1343.86
0.918	607.038	853.523	1120.25	1343.82
0.92	607.078	853.462	1120.26	1343.79
0.922	607.118	853.401	1120.27	1343.76
0.924	607.157	853.34	1120.28	1343.73
0.926	607.196	853.281	1120.29	1343.7
0.928	607.234	853.222	1120.3	1343.66
0.93	607.272	853.164	1120.31	1343.63
0.932	607.309	853.107	1120.32	1343.6
0.934	607.346	853.05	1120.32	1343.57
0.936	607.382	852.994	1120.33	1343.53
0.938	607.417	852.939	1120.34	1343.5
0.94	607.452	852.885	1120.35	1343.47
0.942	607.487	852.832	1120.35	1343.43
0.944	607.521	852.779	1120.36	1343.4
0.946	607.554	852.727	1120.37	1343.37
0.948	607.587	852.676	1120.37	1343.33
0.95	607.619	852.625	1120.38	1343.3
0.952	607.651	852.575	1120.39	1343.27
0.954	607.682	852.526	1120.39	1343.23
0.956	607.712	852.478	1120.4	1343.2
0.958	607.742	852.431	1120.4	1343.17
0.96	607.772	852.384	1120.4	1343.13
0.962	607.801	852.338	1120.41	1343.1
0.964	607.829	852.293	1120.41	1343.06
0.966	607.857	852.248	1120.42	1343.03
0.968	607.885	852.204	1120.42	1343
0.97	607.911	852.161	1120.42	1342.96
0.972	607.938	852.119	1120.42	1342.93
0.974	607.963	852.077	1120.43	1342.9
0.976	607.989	852.037	1120.43	1342.86
0.978	608.014	851.996	1120.43	1342.83
0.98	608.038	851.957	1120.43	1342.79
0.982	608.061	851.918	1120.43	1342.76
0.984	608.085	851.88	1120.43	1342.73
0.986	608.107	851.843	1120.43	1342.69
0.988	608.13	851.807	1120.43	1342.66
0.99	608.151	851.771	1120.43	1342.63
0.992	608.172	851.736	1120.43	1342.59
0.994	608.193	851.701	1120.43	1342.56
0.996	608.213	851.668	1120.42	1342.52
0.998	608.233	851.635	1120.42	1342.49
1	608.252	851.602	1120.42	1342.46
1.002	608.271	851.57	1120.41	1342.42
1.004	608.289	851.539	1120.41	1342.39
1.006	608.307	851.509	1120.41	1342.36
1.008	608.324	851.479	1120.4	1342.32
1.01	608.341	851.45	1120.4	1342.29
1.012	608.357	851.422	1120.39	1342.26
1.014	608.373	851.394	1120.38	1342.23
1.016	608.388	851.367	1120.38	1342.19
1.018	608.403	851.341	1120.37	1342.16
1.02	608.418	851.315	1120.36	1342.13
1.022	608.431	851.29	1120.35	1342.09
1.024	608.445	851.265	1120.34	1342.06
1.026	608.458	851.241	1120.34	1342.03
1.028	608.47	851.217	1120.33	1342
1.03	608.482	851.194	1120.32	1341.96
1.032	608.494	851.172	1120.3	1341.93
1.034	608.505	851.15	1120.29	1341.9
1.036	608.515	851.129	1120.28	1341.87
1.038	608.525	851.108	1120.27	1341.84
1.04	608.535	851.088	1120.26	1341.8
1.042	608.544	851.069	1120.24	1341.77
1.044	608.552	851.049	1120.23	1341.74
1.046	608.56	851.031	1120.22	1341.71
1.048	608.568	851.013	1120.2	1341.67
1.05	608.575	850.995	1120.18	1341.64
1.052	608.581	850.978	1120.17	1341.61
1.054	608.587	850.961	1120.15	1341.58
1.056	608.593	850.945	1120.14	1341.55
1.058	608.598	850.929	1120.12	1341.51
1.06	608.603	850.913	1120.1	1341.48
1.062	608.607	850.898	1120.08	1341.45
1.064	608.61	850.883	1120.06	1341.42
1.066	608.614	850.869	1120.04	1341.39
1.068	608.616	850.855	1120.02	1341.35
1.07	608.618	850.842	1120	1341.32
1.072	608.62	850.828	1119.98	1341.29
1.074	608.621	850.815	1119.96	1341.26
1.076	608.622	850.803	1119.94	1341.23
1.078	608.623	850.791	1119.92	1341.2
1.08	608.623	850.779	1119.89	1341.16
1.082	608.622	850.767	1119.87	1341.13
1.084	608.621	850.756	1119.85	1341.1
1.086	608.62	850.745	1119.82	1341.07
1.088	608.619	850.734	1119.8	1341.04
1.09	608.617	850.724	1119.77	1341
1.092	608.614	850.714	1119.75	1340.97
1.094	608.612	850.704	1119.72	1340.94
1.096	608.609	850.694	1119.7	1340.91
1.098	608.606	850.685	1119.67	1340.88
1.1	608.602	850.676	1119.64	1340.84
1.102	608.599	850.667	1119.62	1340.81
1.104	608.595	850.658	1119.59	1340.78
1.106	608.591	850.65	1119.56	1340.75
1.108	608.587	850.642	1119.54	1340.71
1.11	608.583	850.634	1119.51	1340.68
1.112	608.579	850.626	1119.48	1340.65
1.114	608.575	850.619	1119.45	1340.62
1.116	608.571	850.612	1119.42	1340.58
1.118	608.567	850.605	1119.39	1340.55
1.12	608.563	850.599	1119.37	1340.52
1.122	608.559	850.593	1119.34	1340.49
1.124	608.556	850.587	1119.31	1340.45
1.126	608.553	850.581	1119.28	1340.42
1.128	608.55	850.576	1119.25	1340.39
1.13	608.548	850.571	1119.22	1340.36
1.132	608.545	850.567	1119.19	1340.32
1.134	608.544	850.562	1119.16	1340.29
1.136	608.543	850.559	1119.13	1340.26
1.138	608.543	850.555	1119.1	1340.22
1.14	608.543	850.553	1119.08	1340.19
1.142	608.544	850.55	1119.05	1340.16
1.144	608.546	850.548	1119.02	1340.12
1.146	608.549	850.547	1118.99	1340.09
1.148	608.552	850.546	1118.96	1340.05
1.15	608.557	850.546	1118.93	1340.02
1.152	608.563	850.547	1118.91	1339.99
1.154	608.57	850.548	1118.88	1339.95
1.156	608.578	850.549	1118.85	1339.92
1.158	608.587	850.552	1118.82	1339.88
1.16	608.598	850.555	1118.8	1339.85
1.162	608.61	850.559	1118.77	1339.82
1.164	608.624	850.564	1118.75	1339.78
1.166	608.64	850.57	1118.72	1339.75
1.168	608.657	850.577	1118.7	1339.71
1.17	608.676	850.585	1118.67	1339.68
1.172	608.696	850.594	1118.65	1339.65
1.174	608.719	850.604	1118.62	1339.61
1.176	608.743	850.615	1118.6	1339.58
1.178	608.77	850.628	1118.58	1339.54
1.18	608.799	850.641	1118.56	1339.51
1.182	608.83	850.656	1118.54	1339.47
1.184	608.863	850.673	1118.52	1339.44
1.186	608.899	850.691	1118.5	1339.41
1.188	608.937	850.71	1118.48	1339.37
1.19	608.978	850.731	1118.46	1339.34
1.192	609.021	850.754	1118.44	1339.3
1.194	609.067	850.778	1118.42	1339.27
1.196	609.115	850.804	1118.41	1339.24
1.198	609.167	850.832	1118.39	1339.2
1.2	609.221	850.862	1118.38	1339.17
1.202	609.279	850.894	1118.37	1339.14
1.204	609.339	850.928	1118.35	1339.1
1.206	609.402	850.964	1118.34	1339.07
1.208	609.469	851.002	1118.33	1339.04
1.21	609.539	851.043	1118.32	1339
1.212	609.612	851.086	1118.31	1338.97
1.214	609.689	851.131	1118.31	1338.94
1.216	609.769	851.179	1118.3	1338.9
1.218	609.852	851.23	1118.29	1338.87
1.22	609.939	851.283	1118.29	1338.84
1.222	610.029	851.339	1118.29	1338.81
1.224	610.124	851.397	1118.28	1338.78
1.226	610.222	851.459	1118.28	1338.74
1.228	610.323	851.523	1118.28	1338.71
1.23	610.429	851.591	1118.28	1338.68
1.232	610.538	851.662	1118.29	1338.65
1.234	610.651	851.736	1118.29	1338.62
1.236	610.768	851.813	1118.29	1338.59
1.238	610.89	851.894	1118.3	1338.56
1.24	611.015	851.978	1118.31	1338.53
1.242	611.144	852.065	1118.31	1338.5
1.244	611.277	852.156	1118.32	1338.47
1.246	611.415	852.251	1118.33	1338.44
1.248	611.557	852.349	1118.35	1338.41
1.25	611.702	852.452	1118.36	1338.38
1.252	611.853	852.558	1118.37	1338.35
1.254	612.007	852.668	1118.39	1338.32
1.256	612.166	852.782	1118.4	1338.29
1.258	612.329	852.9	1118.42	1338.26
1.26	612.496	853.023	1118.44	1338.24
1.262	612.668	853.149	1118.46	1338.21
1.264	612.844	853.28	1118.48	1338.18
1.266	613.024	853.415	1118.51	1338.15
1.268	613.209	853.555	1118.53	1338.13
1.27	613.398	853.699	1118.56	1338.1
1.272	613.592	853.848	1118.58	1338.07
1.274	613.79	854.001	1118.61	1338.05
1.276	613.992	854.159	1118.64	1338.02
1.278	614.199	854.322	1118.67	1338
1.28	614.41	854.489	1118.7	1337.97
1.282	614.626	854.661	1118.73	1337.95
1.284	614.846	854.838	1118.77	1337.92
1.286	615.071	855.02	1118.8	1337.9
1.288	615.3	855.207	1118.84	1337.87
1.29	615.533	855.399	1118.88	1337.85
1.292	615.771	855.597	1118.91	1337.82
1.294	616.013	855.799	1118.95	1337.8
1.296	616.26	856.006	1119	1337.78
1.298	616.51	856.219	1119.04	1337.75
1.3	616.766	856.437	1119.08	1337.73
1.302	617.025	856.66	1119.13	1337.71
1.304	617.289	856.888	1119.17	1337.69
1.306	617.557	857.122	1119.22	1337.66
1.308	617.829	857.361	1119.27	1337.64
1.31	618.105	857.606	1119.32	1337.62
1.312	618.386	857.856	1119.37	1337.6
1.314	618.671	858.111	1119.42	1337.58
1.316	618.96	858.372	1119.47	1337.56
1.318	619.253	858.638	1119.53	1337.54
1.32	619.55	858.91	1119.58	1337.52
1.322	619.851	859.188	1119.64	1337.5
1.324	620.157	859.471	1119.7	1337.48
1.326	620.466	859.759	1119.75	1337.46
1.328	620.779	860.054	1119.81	1337.44
1.33	621.096	860.353	1119.87	1337.42
1.332	621.417	860.659	1119.94	1337.4
1.334	621.742	860.97	1120	1337.38
1.336	622.07	861.286	1120.06	1337.36
1.338	622.402	861.608	1120.13	1337.34
1.34	622.738	861.936	1120.19	1337.32
1.342	623.078	862.269	1120.26	1337.31
1.344	623.421	862.608	1120.33	1337.29
1.346	623.768	862.952	1120.4	1337.27
1.348	624.118	863.302	1120.46	1337.25
1.35	624.472	863.658	1120.53	1337.24
1.352	624.829	864.019	1120.61	1337.22
1.354	625.189	864.385	1120.68	1337.2
1.356	625.553	864.757	1120.75	1337.19
1.358	625.92	865.134	1120.82	1337.17
1.36	626.29	865.517	1120.9	1337.15
1.362	626.664	865.905	1120.98	1337.14
1.364	627.04	866.299	1121.05	1337.12
1.366	627.419	866.698	1121.13	1337.1
1.368	627.802	867.102	1121.21	1337.09
1.37	628.187	867.511	1121.28	1337.07
1.372	628.575	867.926	1121.36	1337.06
1.374	628.966	868.345	1121.44	1337.04
1.376	629.36	868.77	1121.52	1337.03
1.378	629.756	869.2	1121.61	1337.01
1.38	630.155	869.635	1121.69	1337
1.382	630.556	870.075	1121.77	1336.98
1.384	630.96	870.52	1121.85	1336.97
1.386	631.366	870.969	1121.94	1336.95
1.388	631.775	871.424	1122.02	1336.94
1.39	632.185	871.883	1122.11	1336.93
1.392	632.598	872.347	1122.19	1336.91
1.394	633.013	872.815	1122.28	1336.9
1.396	633.43	873.288	1122.36	1336.88
1.398	633.849	873.765	1122.45	1336.87
1.4	634.27	874.247	1122.54	1336.86
1.402	634.692	874.733	1122.62	1336.85
1.404	635.116	875.223	1122.71	1336.83
1.406	635.542	875.718	1122.8	1336.82
1.408	635.97	876.216	1122.89	1336.81
1.41	636.399	876.719	1122.98	1336.8
1.412	636.829	877.225	1123.07	1336.78
1.414	637.261	877.736	1123.15	1336.77
1.416	637.694	878.25	1123.24	1336.76
1.418	638.128	878.768	1123.33	1336.75
1.42	638.563	879.289	1123.42	1336.74
1.422	638.999	879.813	1123.51	1336.73
1.424	639.436	880.342	1123.61	1336.72
1.426	639.874	880.873	1123.7	1336.71
1.428	640.312	881.407	1123.79	1336.7
1.43	640.752	881.945	1123.88	1336.69
1.432	641.191	882.486	1123.97	1336.68
1.434	641.632	883.029	1124.06	1336.67
1.436	642.072	883.575	1124.15	1336.66
1.438	642.513	884.124	1124.24	1336.65
1.44	642.955	884.676	1124.33	1336.65
1.442	643.396	885.23	1124.42	1336.64
1.444	643.837	885.786	1124.52	1336.63
1.446	644.279	886.345	1124.61	1336.62
1.448	644.72	886.905	1124.7	1336.62
1.45	645.161	887.468	1124.79	1336.61
1.452	645.602	888.033	1124.88	1336.6
1.454	646.043	888.599	1124.97	1336.6
1.456	646.483	889.167	1125.06	1336.59
1.458	646.922	889.737	1125.15	1336.59
1.46	647.361	890.308	1125.24	1336.58
1.462	647.799	890.881	1125.34	1336.58
1.464	648.236	891.455	1125.43	1336.57
1.466	648.673	892.03	1125.52	1336.57
1.468	649.108	892.605	1125.61	1336.57
1.47	649.542	893.182	1125.7	1336.56
1.472	649.976	893.76	1125.79	1336.56
1.474	650.408	894.338	1125.88	1336.56
1.476	650.838	894.917	1125.97	1336.56
1.478	651.267	895.496	1126.06	1336.55
1.48	651.695	896.075	1126.14	1336.55
1.482	652.121	896.655	1126.23	1336.55
1.484	652.546	897.235	1126.32	1336.55
1.486	652.969	897.814	1126.41	1336.55
1.488	653.39	898.394	1126.5	1336.55
1.49	653.809	898.973	1126.59	1336.55
1.492	654.226	899.552	1126.68	1336.55
1.494	654.641	900.13	1126.76	1336.56
1.496	655.054	900.707	1126.85	1336.56
1.498	655.464	901.284	1126.94	1336.56
1.5	655.873	901.86	1127.02	1336.56
1.502	656.279	902.435	1127.11	1336.57
1.504	656.682	903.009	1127.2	1336.57
1.506	657.083	903.582	1127.28	1336.57
1.508	657.482	904.153	1127.37	1336.58
1.51	657.877	904.723	1127.45	1336.58
1.512	658.27	905.291	1127.54	1336.59
1.514	658.66	905.858	1127.62	1336.59
1.516	659.048	906.423	1127.71	1336.6
1.518	659.432	906.986	1127.79	1336.61
1.52	659.813	907.547	1127.88	1336.62
1.522	660.191	908.105	1127.96	1336.62
1.524	660.566	908.662	1128.04	1336.63
1.526	660.938	909.216	1128.13	1336.64
1.528	661.306	909.768	1128.21	1336.65
1.53	661.671	910.317	1128.29	1336.66
1.532	662.032	910.864	1128.37	1336.68
1.534	662.39	911.407	1128.45	1336.69
1.536	662.744	911.948	1128.53	1336.7
1.538	663.095	912.486	1128.62	1336.71
1.54	663.441	913.021	1128.7	1336.73
1.542	663.784	913.552	1128.78	1336.74
1.544	664.123	914.081	1128.85	1336.76
1.546	664.458	914.606	1128.93	1336.78
1.548	664.79	915.127	1129.01	1336.79
1.55	665.117	915.645	1129.09	1336.81
1.552	665.44	916.159	1129.17	1336.83
1.554	665.758	916.669	1129.24	1336.85
1.556	666.073	917.176	1129.32	1336.87
1.558	666.383	917.678	1129.4	1336.89
1.56	666.689	918.177	1129.47	1336.92
1.562	666.991	918.671	1129.55	1336.94
1.564	667.288	919.161	1129.62	1336.96
1.566	667.58	919.647	1129.7	1336.99
1.568	667.868	920.128	1129.77	1337.02
1.57	668.151	920.605	1129.85	1337.04
1.572	668.43	921.077	1129.92	1337.07
1.574	668.704	921.544	1129.99	1337.1
1.576	668.973	922.007	1130.06	1337.13
1.578	669.237	922.465	1130.13	1337.17
1.58	669.497	922.918	1130.2	1337.2
1.582	669.751	923.366	1130.28	1337.23
1.584	670.001	923.808	1130.34	1337.27
1.586	670.245	924.246	1130.41	1337.31
1.588	670.485	924.678	1130.48	1337.34
1.59	670.719	925.105	1130.55	1337.38
1.592	670.948	925.527	1130.62	1337.42
1.594	671.172	925.943	1130.69	1337.47
1.596	671.391	926.354	1130.75	1337.51
1.598	671.605	926.759	1130.82	1337.55
1.6	671.814	927.158	1130.88	1337.6
1.602	672.017	927.552	1130.95	1337.65
1.604	672.215	927.94	1131.01	1337.7
1.606	672.407	928.322	1131.08	1337.75
1.608	672.594	928.698	1131.14	1337.8
1.61	672.776	929.068	1131.2	1337.85
1.612	672.952	929.432	1131.27	1337.91
1.614	673.123	929.79	1131.33	1337.96
1.616	673.288	930.142	1131.39	1338.02
1.618	673.448	930.487	1131.45	1338.08
1.62	673.603	930.827	1131.51	1338.14
1.622	673.751	931.16	1131.57	1338.2
1.624	673.895	931.487	1131.63	1338.26
1.626	674.032	931.807	1131.69	1338.33
1.628	674.164	932.121	1131.75	1338.4
1.63	674.291	932.429	1131.81	1338.47
1.632	674.412	932.73	1131.87	1338.54
1.634	674.527	933.025	1131.93	1338.61
1.636	674.637	933.313	1131.99	1338.68
1.638	674.741	933.594	1132.05	1338.76
1.64	674.839	933.869	1132.11	1338.83
1.642	674.932	934.137	1132.16	1338.91
1.644	675.019	934.399	1132.22	1338.99
1.646	675.1	934.654	1132.28	1339.08
1.648	675.176	934.902	1132.34	1339.16
1.65	675.246	935.144	1132.4	1339.25
1.652	675.31	935.378	1132.46	1339.33
1.654	675.369	935.606	1132.51	1339.42
1.656	675.422	935.827	1132.57	1339.51
1.658	675.469	936.041	1132.63	1339.61
1.66	675.511	936.249	1132.69	1339.7
1.662	675.547	936.449	1132.75	1339.8
1.664	675.578	936.643	1132.81	1339.9
1.666	675.602	936.83	1132.87	1340
1.668	675.622	937.01	1132.93	1340.1
1.67	675.635	937.183	1132.99	1340.2
1.672	675.643	937.349	1133.05	1340.31
1.674	675.645	937.508	1133.11	1340.42
1.676	675.642	937.661	1133.17	1340.53
1.678	675.633	937.806	1133.23	1340.64
1.68	675.619	937.944	1133.3	1340.75
1.682	675.599	938.076	1133.36	1340.87
1.684	675.574	938.2	1133.43	1340.98
1.686	675.543	938.318	1133.49	1341.1
1.688	675.506	938.428	1133.56	1341.22
1.69	675.464	938.532	1133.63	1341.35
1.692	675.417	938.629	1133.7	1341.47
1.694	675.364	938.718	1133.77	1341.6
1.696	675.306	938.801	1133.84	1341.72
1.698	675.243	938.877	1133.91	1341.86
1.7	675.174	938.946	1133.98	1341.99
1.702	675.1	939.008	1134.06	1342.12
1.704	675.02	939.063	1134.13	1342.26
1.706	674.935	939.111	1134.21	1342.39
1.708	674.845	939.153	1134.29	1342.53
1.71	674.75	939.187	1134.37	1342.68
1.712	674.65	939.214	1134.45	1342.82
1.714	674.544	939.235	1134.54	1342.96
1.716	674.434	939.249	1134.62	1343.11
1.718	674.318	939.256	1134.71	1343.26
1.72	674.197	939.256	1134.8	1343.41
1.722	674.071	939.249	1134.89	1343.56
1.724	673.94	939.236	1134.98	1343.72
1.726	673.805	939.215	1135.07	1343.87
1.728	673.664	939.188	1135.17	1344.03
1.73	673.518	939.154	1135.27	1344.19
1.732	673.368	939.114	1135.37	1344.35
1.734	673.213	939.067	1135.47	1344.51
1.736	673.053	939.013	1135.57	1344.68
1.738	672.889	938.953	1135.68	1344.84
1.74	672.719	938.886	1135.79	1345.01
1.742	672.545	938.812	1135.9	1345.18
1.744	672.367	938.732	1136.01	1345.35
1.746	672.184	938.645	1136.13	1345.53
1.748	671.997	938.552	1136.25	1345.7
1.75	671.805	938.452	1136.37	1345.88
1.752	671.608	938.346	1136.49	1346.05
1.754	671.408	938.234	1136.61	1346.23
1.756	671.203	938.115	1136.74	1346.41
1.758	670.994	937.99	1136.87	1346.59
1.76	670.781	937.858	1137.01	1346.78
1.762	670.563	937.721	1137.14	1346.96
1.764	670.342	937.577	1137.28	1347.15
1.766	670.116	937.427	1137.42	1347.34
1.768	669.887	937.271	1137.56	1347.53
1.77	669.653	937.109	1137.71	1347.72
1.772	669.416	936.941	1137.86	1347.91
1.774	669.175	936.767	1138.01	1348.1
1.776	668.93	936.587	1138.17	1348.29
1.778	668.681	936.401	1138.32	1348.49
1.78	668.429	936.209	1138.48	1348.68
1.782	668.173	936.012	1138.65	1348.88
1.784	667.913	935.809	1138.81	1349.08
1.786	667.65	935.6	1138.98	1349.28
1.788	667.384	935.385	1139.16	1349.48
1.79	667.114	935.165	1139.33	1349.68
1.792	666.841	934.94	1139.51	1349.88
1.794	666.565	934.709	1139.69	1350.09
1.796	666.285	934.473	1139.87	1350.29
1.798	666.003	934.232	1140.06	1350.49
1.8	665.717	933.985	1140.25	1350.7
1.802	665.428	933.733	1140.44	1350.91
1.804	665.136	933.476	1140.64	1351.11
1.806	664.842	933.214	1140.84	1351.32
1.808	664.544	932.947	1141.04	1351.53
1.81	664.244	932.675	1141.24	1351.74
1.812	663.941	932.398	1141.45	1351.95
1.814	663.635	932.117	1141.66	1352.15
1.816	663.326	931.83	1141.87	1352.36
1.818	663.015	931.539	1142.09	1352.58
1.82	662.702	931.244	1142.31	1352.79
1.822	662.386	930.944	1142.53	1353
1.824	662.067	930.64	1142.76	1353.21
1.826	661.746	930.331	1142.99	1353.42
1.828	661.423	930.018	1143.22	1353.63
1.83	661.098	929.701	1143.45	1353.84
1.832	660.77	929.38	1143.69	1354.06
1.834	660.441	929.054	1143.93	1354.27
1.836	660.109	928.725	1144.17	1354.48
1.838	659.775	928.392	1144.42	1354.69
1.84	659.439	928.055	1144.67	1354.9
1.842	659.102	927.714	1144.92	1355.11
1.844	658.762	927.37	1145.17	1355.33
1.846	658.421	927.022	1145.43	1355.54
1.848	658.078	926.671	1145.69	1355.75
1.85	657.733	926.316	1145.95	1355.96
1.852	657.387	925.958	1146.21	1356.17
1.854	657.039	925.596	1146.48	1356.38
1.856	656.689	925.232	1146.75	1356.59
1.858	656.338	924.864	1147.02	1356.8
1.86	655.986	924.494	1147.3	1357.01
1.862	655.632	924.12	1147.58	1357.22
1.864	655.277	923.744	1147.86	1357.43
1.866	654.921	923.365	1148.14	1357.63
1.868	654.564	922.983	1148.42	1357.84
1.87	654.205	922.598	1148.71	1358.05
1.872	653.845	922.211	1149	1358.25
1.874	653.485	921.822	1149.29	1358.46
1.876	653.123	921.43	1149.59	1358.66
1.878	652.761	921.037	1149.88	1358.86
1.88	652.397	920.64	1150.18	1359.07
1.882	652.033	920.242	1150.48	1359.27
1.884	651.669	919.842	1150.78	1359.47
1.886	651.303	919.44	1151.09	1359.67
1.888	650.937	919.036	1151.4	1359.86
1.89	650.571	918.63	1151.7	1360.06
1.892	650.203	918.222	1152.01	1360.26
1.894	649.836	917.813	1152.33	1360.45
1.896	649.468	917.402	1152.64	1360.65
1.898	649.1	916.99	1152.96	1360.84
1.9	648.732	916.576	1153.28	1361.03
1.902	648.363	916.161	1153.59	1361.22
1.904	647.994	915.745	1153.92	1361.41
1.906	647.626	915.328	1154.24	1361.6
1.908	647.257	914.91	1154.56	1361.78
1.91	646.888	914.49	1154.89	1361.97
1.912	646.519	914.07	1155.22	1362.15
1.914	646.151	913.649	1155.54	1362.33
1.916	645.783	913.227	1155.87	1362.51
1.918	645.415	912.804	1156.2	1362.69
1.92	645.047	912.381	1156.54	1362.87
1.922	644.68	911.957	1156.87	1363.05
1.924	644.313	911.533	1157.2	1363.22
1.926	643.947	911.108	1157.54	1363.39
1.928	643.581	910.683	1157.88	1363.56
1.93	643.216	910.257	1158.21	1363.73
1.932	642.852	909.832	1158.55	1363.9
1.934	642.488	909.406	1158.89	1364.07
1.936	642.126	908.981	1159.23	1364.23
1.938	641.764	908.555	1159.57	1364.39
1.94	641.403	908.129	1159.91	1364.55
1.942	641.042	907.704	1160.25	1364.71
1.944	640.683	907.279	1160.6	1364.87
1.946	640.325	906.854	1160.94	1365.02
1.948	639.968	906.429	1161.28	1365.17
1.95	639.612	906.005	1161.63	1365.33
1.952	639.257	905.582	1161.97	1365.48
1.954	638.904	905.159	1162.31	1365.62
1.956	638.552	904.736	1162.66	1365.77
1.958	638.201	904.315	1163	1365.91
1.96	637.852	903.894	1163.35	1366.05
1.962	637.504	903.474	1163.69	1366.19
1.964	637.157	903.055	1164.03	1366.33
1.966	636.812	902.637	1164.38	1366.47
1.968	636.469	902.22	1164.72	1366.6
1.97	636.127	901.804	1165.06	1366.73
1.972	635.787	901.389	1165.41	1366.86
1.974	635.448	900.975	1165.75	1366.99
1.976	635.112	900.563	1166.09	1367.11
1.978	634.777	900.152	1166.43	1367.24
1.98	634.444	899.742	1166.77	1367.36
1.982	634.112	899.334	1167.11	1367.48
1.984	633.783	898.927	1167.45	1367.59
1.986	633.456	898.522	1167.79	1367.71
1.988	633.13	898.118	1168.13	1367.82
1.99	632.807	897.717	1168.47	1367.93
1.992	632.485	897.317	1168.8	1368.04
1.994	632.166	896.918	1169.14	1368.14
1.996	631.849	896.522	1169.47	1368.25
1.998	631.534	896.127	1169.8	1368.35
2	631.221	895.735	1170.13	1368.45
2.002	630.911	895.344	1170.46	1368.55
2.004	630.602	894.955	1170.79	1368.64
2.006	630.296	894.569	1171.12	1368.74
2.008	629.992	894.184	1171.44	1368.83
2.01	629.691	893.802	1171.77	1368.92
2.012	629.391	893.422	1172.09	1369
2.014	629.095	893.044	1172.41	1369.09
2.016	628.8	892.669	1172.73	1369.17
2.018	628.508	892.296	1173.04	1369.25
2.02	628.219	891.925	1173.36	1369.33
2.022	627.932	891.557	1173.67	1369.4
2.024	627.647	891.191	1173.98	1369.48
2.026	627.365	890.827	1174.29	1369.55
2.028	627.085	890.466	1174.59	1369.62
2.03	626.808	890.108	1174.89	1369.69
2.032	626.534	889.752	1175.2	1369.75
2.034	626.262	889.399	1175.49	1369.81
2.036	625.993	889.049	1175.79	1369.88
2.038	625.726	888.701	1176.08	1369.93
2.04	625.462	888.356	1176.37	1369.99
2.042	625.201	888.013	1176.66	1370.05
2.044	624.942	887.674	1176.95	1370.1
2.046	624.686	887.337	1177.23	1370.15
2.048	624.433	887.003	1177.51	1370.2
2.05	624.182	886.672	1177.79	1370.24
2.052	623.934	886.343	1178.06	1370.29
2.054	623.689	886.017	1178.33	1370.33
2.056	623.446	885.695	1178.6	1370.37
2.058	623.206	885.375	1178.86	1370.41
2.06	622.969	885.058	1179.13	1370.44
2.062	622.735	884.744	1179.38	1370.48
2.064	622.504	884.433	1179.64	1370.51
2.066	622.275	884.125	1179.89	1370.54
2.068	622.049	883.82	1180.14	1370.57
2.07	621.826	883.517	1180.38	1370.59
2.072	621.605	883.218	1180.63	1370.62
2.074	621.388	882.922	1180.86	1370.64
2.076	621.173	882.628	1181.1	1370.66
2.078	620.961	882.338	1181.33	1370.68
2.08	620.751	882.051	1181.55	1370.7
2.082	620.545	881.767	1181.78	1370.71
2.084	620.341	881.485	1182	1370.73
2.086	620.141	881.207	1182.21	1370.74
2.088	619.942	880.932	1182.42	1370.75
2.09	619.747	880.659	1182.63	1370.76
2.092	619.555	880.39	1182.84	1370.76
2.094	619.365	880.124	1183.04	1370.77
2.096	619.178	879.861	1183.23	1370.77
2.098	618.994	879.601	1183.42	1370.77
2.1	618.813	879.343	1183.61	1370.77
2.102	618.635	879.089	1183.8	1370.77
2.104	618.459	878.838	1183.98	1370.77
2.106	618.286	878.59	1184.15	1370.77
2.108	618.116	878.345	1184.32	1370.76
2.11	617.949	878.103	1184.49	1370.75
2.112	617.785	877.863	1184.65	1370.74
2.114	617.623	877.627	1184.81	1370.73
2.116	617.464	877.394	1184.97	1370.72
2.118	617.308	877.164	1185.12	1370.71
2.12	617.155	876.937	1185.26	1370.69
2.122	617.004	876.712	1185.4	1370.68
2.124	616.856	876.491	1185.54	1370.66
2.126	616.711	876.273	1185.67	1370.64
2.128	616.569	876.057	1185.8	1370.62
2.13	616.43	875.845	1185.92	1370.6
2.132	616.293	875.635	1186.04	1370.57
2.134	616.159	875.429	1186.16	1370.55
2.136	616.027	875.225	1186.27	1370.52
2.138	615.898	875.024	1186.37	1370.5
2.14	615.773	874.826	1186.47	1370.47
2.142	615.649	874.631	1186.57	1370.44
2.144	615.529	874.439	1186.66	1370.41
2.146	615.411	874.25	1186.75	1370.38
2.148	615.295	874.063	1186.83	1370.35
2.15	615.183	873.88	1186.91	1370.31
2.152	615.073	873.699	1186.98	1370.28
2.154	614.966	873.521	1187.05	1370.24
2.156	614.861	873.345	1187.11	1370.2
2.158	614.759	873.173	1187.17	1370.17
2.16	614.659	873.003	1187.23	1370.13
2.162	614.562	872.836	1187.28	1370.09
2.164	614.468	872.672	1187.33	1370.05
2.166	614.376	872.51	1187.37	1370
2.168	614.287	872.351	1187.4	1369.96
2.17	614.201	872.195	1187.43	1369.92
2.172	614.116	872.041	1187.46	1369.87
2.174	614.035	871.89	1187.48	1369.83
2.176	613.956	871.742	1187.5	1369.78
2.178	613.879	871.596	1187.52	1369.73
2.18	613.805	871.453	1187.52	1369.68
2.182	613.733	871.312	1187.53	1369.63
2.184	613.664	871.174	1187.53	1369.58
2.186	613.597	871.039	1187.52	1369.53
2.188	613.533	870.906	1187.51	1369.48
2.19	613.47	870.775	1187.5	1369.42
2.192	613.411	870.647	1187.48	1369.37
2.194	613.353	870.521	1187.46	1369.32
2.196	613.298	870.398	1187.43	1369.26
2.198	613.246	870.278	1187.4	1369.2
2.2	613.195	870.159	1187.37	1369.15
2.202	613.147	870.043	1187.33	1369.09
2.204	613.101	869.93	1187.28	1369.03
2.206	613.058	869.819	1187.23	1368.97
2.208	613.016	869.71	1187.18	1368.91
2.21	612.977	869.603	1187.12	1368.85
2.212	612.94	869.499	1187.06	1368.79
2.214	612.905	869.397	1187	1368.72
2.216	612.873	869.298	1186.93	1368.66
2.218	612.842	869.2	1186.85	1368.6
2.22	612.814	869.105	1186.77	1368.53
2.222	612.787	869.012	1186.69	1368.46
2.224	612.763	868.921	1186.61	1368.4
2.226	612.741	868.833	1186.52	1368.33
2.228	612.721	868.747	1186.42	1368.26
2.23	612.702	868.663	1186.32	1368.19
2.232	612.686	868.581	1186.22	1368.12
2.234	612.672	868.501	1186.12	1368.05
2.236	612.659	868.423	1186.01	1367.98
2.238	612.649	868.347	1185.89	1367.91
2.24	612.64	868.274	1185.78	1367.84
2.242	612.633	868.202	1185.66	1367.77
2.244	612.628	868.133	1185.53	1367.69
2.246	612.625	868.065	1185.4	1367.62
2.248	612.624	868	1185.27	1367.54
2.25	612.624	867.937	1185.14	1367.47
2.252	612.626	867.875	1185	1367.39
2.254	612.63	867.816	1184.86	1367.31
2.256	612.635	867.758	1184.71	1367.23
2.258	612.642	867.703	1184.56	1367.15
2.26	612.65	867.649	1184.41	1367.07
2.262	612.661	867.597	1184.26	1366.99
2.264	612.672	867.547	1184.1	1366.91
2.266	612.685	867.499	1183.94	1366.83
2.268	612.7	867.453	1183.77	1366.75
2.27	612.716	867.409	1183.61	1366.66
2.272	612.733	867.366	1183.44	1366.58
2.274	612.752	867.326	1183.26	1366.5
2.276	612.772	867.287	1183.09	1366.41
2.278	612.793	867.249	1182.91	1366.32
2.28	612.815	867.214	1182.73	1366.24
2.282	612.839	867.18	1182.54	1366.15
2.284	612.864	867.148	1182.35	1366.06
2.286	612.89	867.117	1182.16	1365.97
2.288	612.917	867.088	1181.97	1365.88
2.29	612.946	867.061	1181.78	1365.79
2.292	612.975	867.035	1181.58	1365.7
2.294	613.006	867.011	1181.38	1365.61
2.296	613.037	866.989	1181.18	1365.52
2.298	613.069	866.967	1180.97	1365.42
2.3	613.103	866.948	1180.76	1365.33
2.302	613.137	866.93	1180.55	1365.23
2.304	613.172	866.913	1180.34	1365.14
2.306	613.208	866.898	1180.13	1365.04
2.308	613.244	866.884	1179.91	1364.95
2.31	613.282	866.872	1179.69	1364.85
2.312	613.32	866.861	1179.47	1364.75
2.314	613.359	866.851	1179.25	1364.65
2.316	613.398	866.842	1179.03	1364.55
2.318	613.438	866.835	1178.8	1364.45
2.32	613.478	866.829	1178.57	1364.35
2.322	613.519	866.825	1178.34	1364.25
2.324	613.561	866.821	1178.11	1364.15
2.326	613.603	866.819	1177.88	1364.04
2.328	613.646	866.818	1177.64	1363.94
2.33	613.688	866.818	1177.4	1363.83
2.332	613.732	866.82	1177.17	1363.73
2.334	613.775	866.822	1176.93	1363.62
2.336	613.819	866.826	1176.69	1363.52
2.338	613.863	866.83	1176.44	1363.41
2.34	613.907	866.836	1176.2	1363.3
2.342	613.952	866.843	1175.96	1363.19
2.344	613.996	866.85	1175.71	1363.08
2.346	614.041	866.859	1175.46	1362.97
2.348	614.086	866.869	1175.21	1362.86
2.35	614.13	866.88	1174.96	1362.75
2.352	614.175	866.891	1174.71	1362.64
2.354	614.22	866.904	1174.46	1362.53
2.356	614.264	866.918	1174.21	1362.41
2.358	614.309	866.932	1173.96	1362.3
2.36	614.353	866.948	1173.7	1362.19
2.362	614.397	866.964	1173.45	1362.07
2.364	614.441	866.981	1173.19	1361.96
2.366	614.485	866.999	1172.93	1361.84
2.368	614.528	867.018	1172.68	1361.72
2.37	614.571	867.038	1172.42	1361.6
2.372	614.614	867.058	1172.16	1361.48
2.374	614.656	867.08	1171.9	1361.37
2.376	614.698	867.102	1171.64	1361.25
2.378	614.74	867.125	1171.38	1361.13
2.38	614.78	867.148	1171.12	1361
2.382	614.821	867.173	1170.86	1360.88
2.384	614.861	867.198	1170.6	1360.76
2.386	614.9	867.224	1170.34	1360.64
2.388	614.938	867.251	1170.08	1360.51
2.39	614.976	867.279	1169.82	1360.39
2.392	615.013	867.307	1169.56	1360.26
2.394	615.05	867.336	1169.3	1360.14
2.396	615.085	867.366	1169.03	1360.01
2.398	615.12	867.396	1168.77	1359.89
2.4	615.154	867.427	1168.51	1359.76
2.402	615.187	867.459	1168.25	1359.63
2.404	615.22	867.492	1167.99	1359.5
2.406	615.251	867.525	1167.73	1359.37
2.408	615.281	867.559	1167.47	1359.24
2.41	615.311	867.593	1167.21	1359.11
2.412	615.339	867.628	1166.95	1358.98
2.414	615.367	867.664	1166.69	1358.85
2.416	615.393	867.701	1166.43	1358.72
2.418	615.418	867.738	1166.17	1358.59
2.42	615.443	867.776	1165.91	1358.45
2.422	615.466	867.814	1165.65	1358.32
2.424	615.488	867.853	1165.4	1358.19
2.426	615.508	867.893	1165.14	1358.05
2.428	615.528	867.933	1164.89	1357.92
2.43	615.546	867.974	1164.63	1357.78
2.432	615.563	868.015	1164.38	1357.64
2.434	615.579	868.057	1164.12	1357.51
2.436	615.594	868.1	1163.87	1357.37
2.438	615.607	868.143	1163.62	1357.23
2.44	615.619	868.187	1163.37	1357.1
2.442	615.63	868.231	1163.12	1356.96
2.444	615.639	868.275	1162.87	1356.82
2.446	615.647	868.32	1162.62	1356.68
2.448	615.654	868.366	1162.37	1356.54
2.45	615.659	868.412	1162.13	1356.4
2.452	615.663	868.459	1161.88	1356.26
2.454	615.665	868.506	1161.64	1356.12
2.456	615.666	868.554	1161.4	1355.98
2.458	615.666	868.601	1161.15	1355.84
2.46	615.664	868.65	1160.91	1355.7
2.462	615.661	868.699	1160.68	1355.56
2.464	615.656	868.748	1160.44	1355.42
2.466	615.65	868.797	1160.2	1355.28
2.468	615.642	868.847	1159.97	1355.13
2.47	615.633	868.897	1159.73	1354.99
2.472	615.623	868.948	1159.5	1354.85
2.474	615.611	868.999	1159.27	1354.71
2.476	615.597	869.05	1159.04	1354.57
2.478	615.582	869.101	1158.81	1354.42
2.48	615.566	869.153	1158.59	1354.28
2.482	615.548	869.205	1158.36	1354.14
2.484	615.529	869.257	1158.14	1353.99
2.486	615.508	869.309	1157.92	1353.85
2.488	615.486	869.361	1157.7	1353.71
2.49	615.462	869.414	1157.48	1353.57
2.492	615.437	869.466	1157.26	1353.42
2.494	615.41	869.519	1157.05	1353.28
2.496	615.383	869.572	1156.84	1353.14
2.498	615.353	869.625	1156.63	1352.99
2.5	615.323	869.678	1156.42	1352.85
2.502	615.29	869.73	1156.21	1352.71
2.504	615.257	869.783	1156.01	1352.56
2.506	615.222	869.836	1155.8	1352.42
2.508	615.186	869.889	1155.6	1352.28
2.51	615.149	869.942	1155.4	1352.14
2.512	615.11	869.994	1155.2	1351.99
2.514	615.07	870.047	1155.01	1351.85
2.516	615.028	870.099	1154.81	1351.71
2.518	614.985	870.151	1154.62	1351.57
2.52	614.941	870.203	1154.43	1351.43
2.522	614.896	870.255	1154.25	1351.28
2.524	614.85	870.306	1154.06	1351.14
2.526	614.802	870.357	1153.88	1351
2.528	614.753	870.408	1153.7	1350.86
2.53	614.703	870.459	1153.52	1350.72
2.532	614.651	870.509	1153.34	1350.58
2.534	614.599	870.559	1153.17	1350.44
2.536	614.545	870.608	1153	1350.3
2.538	614.491	870.657	1152.83	1350.16
2.54	614.435	870.706	1152.66	1350.03
2.542	614.378	870.754	1152.49	1349.89
2.544	614.32	870.802	1152.33	1349.75
2.546	614.26	870.849	1152.17	1349.61
2.548	614.2	870.896	1152.01	1349.48
2.55	614.139	870.942	1151.85	1349.34
2.552	614.077	870.988	1151.7	1349.21
2.554	614.013	871.033	1151.55	1349.07
2.556	613.949	871.078	1151.4	1348.94
2.558	613.884	871.122	1151.25	1348.8
2.56	613.817	871.165	1151.11	1348.67
2.562	613.75	871.208	1150.97	1348.54
2.564	613.682	871.25	1150.83	1348.41
2.566	613.613	871.291	1150.69	1348.28
2.568	613.543	871.331	1150.56	1348.14
2.57	613.472	871.371	1150.42	1348.02
2.572	613.4	871.41	1150.29	1347.89
2.574	613.328	871.449	1150.17	1347.76
2.576	613.254	871.486	1150.04	1347.63
2.578	613.18	871.523	1149.92	1347.51
2.58	613.105	871.559	1149.8	1347.38
2.582	613.029	871.595	1149.68	1347.26
2.584	612.952	871.629	1149.56	1347.13
2.586	612.875	871.663	1149.45	1347.01
2.588	612.796	871.695	1149.34	1346.89
2.59	612.717	871.727	1149.23	1346.77
2.592	612.637	871.758	1149.13	1346.65
2.594	612.557	871.788	1149.02	1346.53
2.596	612.476	871.818	1148.92	1346.41
2.598	612.394	871.846	1148.82	1346.3
2.6	612.311	871.874	1148.73	1346.18
2.602	612.228	871.9	1148.63	1346.07
2.604	612.144	871.926	1148.54	1345.95
2.606	612.059	871.951	1148.45	1345.84
2.608	611.974	871.975	1148.37	1345.73
2.61	611.888	871.997	1148.28	1345.62
2.612	611.801	872.019	1148.2	1345.51
2.614	611.714	872.04	1148.12	1345.4
2.616	611.626	872.06	1148.04	1345.3
2.618	611.538	872.08	1147.97	1345.19
2.62	611.449	872.098	1147.89	1345.09
2.622	611.359	872.115	1147.82	1344.99
2.624	611.269	872.131	1147.75	1344.89
2.626	611.179	872.146	1147.69	1344.79
2.628	611.088	872.161	1147.62	1344.69
2.63	610.996	872.174	1147.56	1344.59
2.632	610.904	872.186	1147.5	1344.5
2.634	610.811	872.198	1147.44	1344.4
2.636	610.718	872.208	1147.39	1344.31
2.638	610.624	872.218	1147.33	1344.22
2.64	610.53	872.226	1147.28	1344.13
2.642	610.435	872.233	1147.23	1344.04
2.644	610.34	872.24	1147.18	1343.95
2.646	610.244	872.246	1147.14	1343.87
2.648	610.148	872.25	1147.1	1343.78
2.65	610.051	872.254	1147.05	1343.7
2.652	609.954	872.256	1147.02	1343.62
2.654	609.857	872.258	1146.98	1343.53
2.656	609.759	872.259	1146.94	1343.46
2.658	609.661	872.258	1146.91	1343.38
2.66	609.563	872.257	1146.88	1343.3
2.662	609.464	872.255	1146.85	1343.23
2.664	609.364	872.251	1146.82	1343.15
2.666	609.265	872.247	1146.79	1343.08
2.668	609.165	872.242	1146.77	1343.01
2.67	609.065	872.236	1146.75	1342.94
2.672	608.964	872.229	1146.72	1342.87
2.674	608.863	872.221	1146.71	1342.81
2.676	608.762	872.212	1146.69	1342.74
2.678	608.661	872.202	1146.67	1342.68
2.68	608.559	872.191	1146.66	1342.62
2.682	608.457	872.179	1146.65	1342.56
2.684	608.355	872.166	1146.64	1342.5
2.686	608.252	872.153	1146.63	1342.44
2.688	608.15	872.138	1146.62	1342.38
2.69	608.047	872.122	1146.61	1342.33
2.692	607.944	872.106	1146.61	1342.27
2.694	607.84	872.088	1146.61	1342.22
2.696	607.737	872.07	1146.6	1342.17
2.698	607.633	872.05	1146.6	1342.12
2.7	607.53	872.03	1146.61	1342.07
2.702	607.426	872.009	1146.61	1342.02
2.704	607.322	871.987	1146.61	1341.98
2.706	607.218	871.964	1146.62	1341.93
2.708	607.114	871.941	1146.63	1341.89
2.71	607.01	871.916	1146.64	1341.85
2.712	606.905	871.89	1146.65	1341.8
2.714	606.801	871.864	1146.66	1341.77
2.716	606.697	871.837	1146.67	1341.73
2.718	606.592	871.809	1146.68	1341.69
2.72	606.488	871.78	1146.7	1341.65
2.722	606.384	871.75	1146.72	1341.62
2.724	606.28	871.72	1146.73	1341.59
2.726	606.175	871.689	1146.75	1341.55
2.728	606.071	871.657	1146.77	1341.52
2.73	605.967	871.624	1146.8	1341.49
2.732	605.863	871.59	1146.82	1341.46
2.734	605.759	871.556	1146.84	1341.43
2.736	605.656	871.521	1146.87	1341.41
2.738	605.552	871.485	1146.89	1341.38
2.74	605.449	871.448	1146.92	1341.36
2.742	605.346	871.411	1146.95	1341.34
2.744	605.243	871.373	1146.98	1341.31
2.746	605.14	871.334	1147.01	1341.29
2.748	605.038	871.295	1147.04	1341.27
2.75	604.935	871.255	1147.07	1341.25
2.752	604.834	871.214	1147.1	1341.24
2.754	604.732	871.173	1147.14	1341.22
2.756	604.631	871.131	1147.17	1341.2
2.758	604.53	871.088	1147.21	1341.19
2.76	604.429	871.044	1147.25	1341.18
2.762	604.329	871	1147.28	1341.16
2.764	604.229	870.956	1147.32	1341.15
2.766	604.13	870.91	1147.36	1341.14
2.768	604.031	870.864	1147.4	1341.13
2.77	603.933	870.818	1147.44	1341.12
2.772	603.835	870.771	1147.48	1341.11
2.774	603.737	870.723	1147.52	1341.11
2.776	603.641	870.674	1147.56	1341.1
2.778	603.544	870.625	1147.61	1341.1
2.78	603.449	870.576	1147.65	1341.09
2.782	603.353	870.525	1147.69	1341.09
2.784	603.259	870.474	1147.74	1341.09
2.786	603.165	870.423	1147.78	1341.09
2.788	603.072	870.371	1147.83	1341.09
2.79	602.979	870.318	1147.87	1341.09
2.792	602.888	870.265	1147.92	1341.09
2.794	602.797	870.211	1147.96	1341.09
2.796	602.706	870.156	1148.01	1341.09
2.798	602.617	870.101	1148.05	1341.1
2.8	602.528	870.045	1148.1	1341.1
2.802	602.44	869.988	1148.15	1341.11
2.804	602.353	869.931	1148.19	1341.11
2.806	602.267	869.873	1148.24	1341.12
2.808	602.181	869.815	1148.29	1341.13
2.81	602.097	869.756	1148.34	1341.14
2.812	602.014	869.696	1148.38	1341.15
2.814	601.931	869.636	1148.43	1341.16
2.816	601.849	869.575	1148.48	1341.17
2.818	601.769	869.513	1148.52	1341.18
2.82	601.689	869.451	1148.57	1341.19
2.822	601.611	869.388	1148.62	1341.2
2.824	601.533	869.324	1148.66	1341.22
2.826	601.457	869.26	1148.71	1341.23
2.828	601.381	869.195	1148.76	1341.24
2.83	601.307	869.129	1148.8	1341.26
2.832	601.234	869.063	1148.85	1341.28
2.834	601.162	868.996	1148.89	1341.29
2.836	601.091	868.928	1148.94	1341.31
2.838	601.021	868.86	1148.98	1341.33
2.84	600.953	868.791	1149.02	1341.35
2.842	600.886	868.721	1149.07	1341.37
2.844	600.82	868.651	1149.11	1341.39
2.846	600.755	868.58	1149.15	1341.41
2.848	600.691	868.508	1149.19	1341.43
2.85	600.629	868.436	1149.24	1341.45
2.852	600.568	868.363	1149.28	1341.47
2.854	600.509	868.289	1149.32	1341.49
2.856	600.45	868.215	1149.36	1341.52
2.858	600.393	868.14	1149.39	1341.54
2.86	600.338	868.065	1149.43	1341.57
2.862	600.284	867.989	1149.47	1341.59
2.864	600.231	867.912	1149.51	1341.62
2.866	600.179	867.834	1149.54	1341.64
2.868	600.129	867.756	1149.58	1341.67
2.87	600.081	867.678	1149.61	1341.7
2.872	600.033	867.598	1149.64	1341.73
2.874	599.988	867.519	1149.67	1341.75
2.876	599.943	867.438	1149.7	1341.78
2.878	599.9	867.357	1149.73	1341.81
2.88	599.859	867.275	1149.76	1341.84
2.882	599.819	867.193	1149.79	1341.87
2.884	599.781	867.111	1149.82	1341.9
2.886	599.744	867.027	1149.84	1341.94
2.888	599.708	866.943	1149.87	1341.97
2.89	599.674	866.859	1149.89	1342
2.892	599.642	866.774	1149.92	1342.03
2.894	599.611	866.689	1149.94	1342.07
2.896	599.582	866.603	1149.96	1342.1
2.898	599.554	866.517	1149.98	1342.14
2.9	599.528	866.43	1150	1342.17
2.902	599.503	866.343	1150.01	1342.21
2.904	599.48	866.255	1150.03	1342.24
2.906	599.458	866.167	1150.04	1342.28
2.908	599.438	866.078	1150.06	1342.32
2.91	599.42	865.989	1150.07	1342.36
2.912	599.403	865.9	1150.08	1342.39
2.914	599.387	865.81	1150.09	1342.43
2.916	599.374	865.72	1150.1	1342.47
2.918	599.361	865.63	1150.11	1342.51
2.92	599.351	865.539	1150.11	1342.55
2.922	599.342	865.449	1150.12	1342.59
2.924	599.334	865.357	1150.12	1342.63
2.926	599.328	865.266	1150.12	1342.67
2.928	599.323	865.174	1150.12	1342.71
2.93	599.321	865.082	1150.12	1342.75
2.932	599.319	864.99	1150.12	1342.8
2.934	599.319	864.897	1150.12	1342.84
2.936	599.321	864.805	1150.11	1342.88
2.938	599.324	864.712	1150.11	1342.92
2.94	599.329	864.619	1150.1	1342.97
2.942	599.335	864.526	1150.09	1343.01
2.944	599.343	864.433	1150.09	1343.05
2.946	599.352	864.34	1150.08	1343.1
2.948	599.363	864.247	1150.06	1343.14
2.95	599.375	864.153	1150.05	1343.19
2.952	599.389	864.06	1150.04	1343.23
2.954	599.404	863.967	1150.02	1343.27
2.956	599.42	863.873	1150	1343.32
2.958	599.438	863.78	1149.99	1343.36
2.96	599.457	863.686	1149.97	1343.41
2.962	599.478	863.593	1149.95	1343.45
2.964	599.5	863.5	1149.93	1343.5
2.966	599.524	863.407	1149.9	1343.54
2.968	599.548	863.313	1149.88	1343.59
2.97	599.575	863.221	1149.85	1343.63
2.972	599.602	863.128	1149.83	1343.68
2.974	599.631	863.035	1149.8	1343.72
2.976	599.661	862.942	1149.77	1343.77
2.978	599.692	862.85	1149.74	1343.81
2.98	599.725	862.758	1149.71	1343.86
2.982	599.759	862.666	1149.68	1343.9
2.984	599.794	862.574	1149.65	1343.95
2.986	599.831	862.482	1149.61	1343.99
2.988	599.868	862.391	1149.58	1344.04
2.99	599.907	862.3	1149.54	1344.08
2.992	599.947	862.209	1149.51	1344.12
2.994	599.988	862.118	1149.47	1344.17
2.996	600.031	862.028	1149.43	1344.21
2.998	600.074	861.938	1149.39	1344.25
3	600.119	861.848	1149.35	1344.3
3.002	600.164	861.759	1149.31	1344.34
3.004	600.211	861.67	1149.27	1344.38
3.006	600.259	861.582	1149.22	1344.42
3.008	600.308	861.493	1149.18	1344.46
3.01	600.358	861.406	1149.13	1344.5
3.012	600.408	861.318	1149.09	1344.54
3.014	600.46	861.231	1149.04	1344.58
3.016	600.513	861.145	1148.99	1344.62
3.018	600.567	861.059	1148.94	1344.66
3.02	600.622	860.973	1148.89	1344.7
3.022	600.677	860.888	1148.84	1344.74
3.024	600.734	860.803	1148.79	1344.77
3.026	600.791	860.719	1148.74	1344.81
3.028	600.849	860.636	1148.69	1344.84
3.03	600.908	860.553	1148.64	1344.88
3.032	600.968	860.47	1148.58	1344.91
3.034	601.029	860.388	1148.53	1344.95
3.036	601.091	860.307	1148.48	1344.98
3.038	601.153	860.226	1148.42	1345.01
3.04	601.216	860.146	1148.37	1345.04
3.042	601.279	860.066	1148.31	1345.07
3.044	601.344	859.988	1148.25	1345.1
3.046	601.409	859.909	1148.2	1345.13
3.048	601.475	859.832	1148.14	1345.16
3.05	601.541	859.755	1148.08	1345.19
3.052	601.608	859.679	1148.02	1345.21
3.054	601.676	859.603	1147.96	1345.24
3.056	601.744	859.529	1147.9	1345.26
3.058	601.813	859.455	1147.84	1345.29
3.06	601.882	859.381	1147.78	1345.31
3.062	601.952	859.309	1147.72	1345.33
3.064	602.023	859.237	1147.66	1345.35
3.066	602.094	859.166	1147.6	1345.37
3.068	602.165	859.096	1147.54	1345.39
3.07	602.237	859.027	1147.48	1345.4
3.072	602.31	858.958	1147.42	1345.42
3.074	602.383	858.891	1147.36	1345.43
3.076	602.456	858.824	1147.29	1345.45
3.078	602.53	858.758	1147.23	1345.46
3.08	602.604	858.693	1147.17	1345.47
3.082	602.678	858.629	1147.11	1345.48
3.084	602.753	858.566	1147.04	1345.49
3.086	602.829	858.504	1146.98	1345.5
3.088	602.904	858.443	1146.92	1345.51
3.09	602.98	858.383	1146.85	1345.51
3.092	603.056	858.323	1146.79	1345.52
3.094	603.133	858.265	1146.73	1345.52
3.096	603.21	858.208	1146.66	1345.53
3.098	603.287	858.151	1146.6	1345.53
3.1	603.364	858.096	1146.54	1345.53
3.102	603.441	858.042	1146.47	1345.53
3.104	603.519	857.988	1146.41	1345.53
3.106	603.597	857.936	1146.34	1345.52
3.108	603.675	857.885	1146.28	1345.52
3.11	603.753	857.835	1146.22	1345.51
3.112	603.832	857.786	1146.15	1345.51
3.114	603.91	857.738	1146.09	1345.5
3.116	603.989	857.691	1146.03	1345.49
3.118	604.068	857.645	1145.96	1345.48
3.12	604.147	857.6	1145.9	1345.47
3.122	604.226	857.556	1145.84	1345.46
3.124	604.305	857.514	1145.77	1345.44
3.126	604.384	857.472	1145.71	1345.43
3.128	604.463	857.432	1145.65	1345.41
3.13	604.542	857.393	1145.58	1345.4
3.132	604.622	857.354	1145.52	1345.38
3.134	604.701	857.317	1145.46	1345.36
3.136	604.78	857.281	1145.4	1345.34
3.138	604.859	857.247	1145.34	1345.32
3.14	604.938	857.213	1145.27	1345.3
3.142	605.017	857.18	1145.21	1345.28
3.144	605.096	857.149	1145.15	1345.25
3.146	605.175	857.118	1145.09	1345.23
3.148	605.254	857.089	1145.03	1345.2
3.15	605.333	857.061	1144.97	1345.18
3.152	605.412	857.034	1144.9	1345.15
3.154	605.49	857.008	1144.84	1345.12
3.156	605.568	856.983	1144.78	1345.09
3.158	605.647	856.959	1144.72	1345.06
3.16	605.725	856.936	1144.66	1345.03
3.162	605.802	856.915	1144.6	1345
3.164	605.88	856.894	1144.54	1344.97
3.166	605.957	856.875	1144.48	1344.93
3.168	606.035	856.856	1144.42	1344.9
3.17	606.112	856.839	1144.37	1344.86
3.172	606.188	856.823	1144.31	1344.83
3.174	606.265	856.808	1144.25	1344.79
3.176	606.341	856.793	1144.19	1344.75
3.178	606.417	856.78	1144.13	1344.71
3.18	606.492	856.768	1144.07	1344.67
3.182	606.568	856.757	1144.02	1344.63
3.184	606.643	856.747	1143.96	1344.59
3.186	606.717	856.738	1143.9	1344.55
3.188	606.792	856.729	1143.84	1344.5
3.19	606.866	856.722	1143.79	1344.46
3.192	606.939	856.716	1143.73	1344.42
3.194	607.012	856.711	1143.67	1344.37
3.196	607.085	856.706	1143.62	1344.32
3.198	607.158	856.703	1143.56	1344.28
3.2	607.23	856.701	1143.5	1344.23
3.202	607.302	856.699	1143.45	1344.18
3.204	607.373	856.699	1143.39	1344.13
3.206	607.444	856.699	1143.34	1344.08
3.208	607.514	856.701	1143.28	1344.03
3.21	607.584	856.703	1143.23	1343.98
3.212	607.654	856.706	1143.17	1343.93
3.214	607.723	856.71	1143.12	1343.88
3.216	607.792	856.715	1143.06	1343.82
3.218	607.86	856.721	1143.01	1343.77
3.22	607.928	856.727	1142.95	1343.71
3.222	607.995	856.735	1142.9	1343.66
3.224	608.062	856.743	1142.85	1343.6
3.226	608.129	856.753	1142.79	1343.54
3.228	608.194	856.763	1142.74	1343.49
3.23	608.26	856.774	1142.69	1343.43
3.232	608.325	856.786	1142.63	1343.37
3.234	608.389	856.798	1142.58	1343.31
3.236	608.453	856.812	1142.53	1343.25
3.238	608.516	856.826	1142.48	1343.19
3.24	608.579	856.842	1142.42	1343.13
3.242	608.642	856.858	1142.37	1343.07
3.244	608.703	856.874	1142.32	1343.01
3.246	608.765	856.892	1142.27	1342.94
3.248	608.826	856.911	1142.22	1342.88
3.25	608.886	856.93	1142.17	1342.82
3.252	608.946	856.95	1142.12	1342.75
3.254	609.005	856.971	1142.07	1342.69
3.256	609.063	856.993	1142.02	1342.62
3.258	609.122	857.015	1141.97	1342.56
3.26	609.179	857.038	1141.92	1342.49
3.262	609.236	857.062	1141.87	1342.42
3.264	609.293	857.087	1141.82	1342.35
3.266	609.349	857.112	1141.77	1342.29
3.268	609.404	857.139	1141.72	1342.22
3.27	609.459	857.166	1141.67	1342.15
3.272	609.513	857.194	1141.62	1342.08
3.274	609.567	857.222	1141.58	1342.01
3.276	609.62	857.251	1141.53	1341.94
3.278	609.673	857.281	1141.48	1341.87
3.28	609.725	857.312	1141.43	1341.8
3.282	609.776	857.343	1141.39	1341.73
3.284	609.827	857.375	1141.34	1341.66
3.286	609.878	857.408	1141.3	1341.58
3.288	609.928	857.441	1141.25	1341.51
3.29	609.977	857.475	1141.2	1341.44
3.292	610.026	857.51	1141.16	1341.37
3.294	610.074	857.545	1141.12	1341.29
3.296	610.121	857.581	1141.07	1341.22
3.298	610.168	857.618	1141.03	1341.15
3.3	610.215	857.655	1140.99	1341.07
3.302	610.261	857.693	1140.94	1341
3.304	610.306	857.731	1140.9	1340.93
3.306	610.351	857.77	1140.86	1340.85
3.308	610.395	857.81	1140.82	1340.78
3.31	610.438	857.85	1140.78	1340.7
3.312	610.481	857.891	1140.73	1340.63
3.314	610.524	857.932	1140.69	1340.55
3.316	610.566	857.974	1140.65	1340.48
3.318	610.607	858.016	1140.62	1340.4
3.32	610.648	858.059	1140.58	1340.33
3.322	610.688	858.103	1140.54	1340.25
3.324	610.727	858.147	1140.5	1340.18
3.326	610.766	858.191	1140.46	1340.1
3.328	610.805	858.236	1140.43	1340.03
3.33	610.842	858.281	1140.39	1339.95
3.332	610.879	858.327	1140.35	1339.88
3.334	610.916	858.373	1140.32	1339.8
3.336	610.952	858.42	1140.28	1339.73
3.338	610.987	858.467	1140.25	1339.65
3.34	611.022	858.515	1140.22	1339.58
3.342	611.056	858.563	1140.18	1339.5
3.344	611.09	858.611	1140.15	1339.43
3.346	611.123	858.66	1140.12	1339.35
3.348	611.155	858.709	1140.09	1339.28
3.35	611.187	858.758	1140.06	1339.2
3.352	611.218	858.808	1140.03	1339.13
3.354	611.249	858.858	1140	1339.05
3.356	611.279	858.909	1139.97	1338.98
3.358	611.308	858.96	1139.94	1338.9
3.36	611.337	859.011	1139.91	1338.83
3.362	611.365	859.063	1139.88	1338.76
3.364	611.393	859.114	1139.86	1338.68
3.366	611.42	859.167	1139.83	1338.61
3.368	611.447	859.219	1139.8	1338.54
3.37	611.472	859.272	1139.78	1338.46
3.372	611.498	859.325	1139.75	1338.39
3.374	611.523	859.378	1139.73	1338.32
3.376	611.547	859.431	1139.71	1338.25
3.378	611.571	859.485	1139.68	1338.18
3.38	611.594	859.539	1139.66	1338.1
3.382	611.616	859.593	1139.64	1338.03
3.384	611.639	859.647	1139.62	1337.96
3.386	611.66	859.702	1139.6	1337.89
3.388	611.681	859.756	1139.58	1337.82
3.39	611.702	859.811	1139.56	1337.75
3.392	611.722	859.866	1139.54	1337.68
3.394	611.741	859.921	1139.52	1337.61
3.396	611.76	859.976	1139.5	1337.55
3.398	611.778	860.032	1139.49	1337.48
3.4	611.796	860.087	1139.47	1337.41
3.402	611.814	860.142	1139.46	1337.34
3.404	611.831	860.198	1139.44	1337.28
3.406	611.847	860.253	1139.43	1337.21
3.408	611.863	860.309	1139.41	1337.14
3.41	611.878	860.365	1139.4	1337.08
3.412	611.893	860.42	1139.39	1337.01
3.414	611.908	860.476	1139.37	1336.95
3.416	611.922	860.531	1139.36	1336.88
3.418	611.936	860.587	1139.35	1336.82
3.42	611.949	860.642	1139.34	1336.76
3.422	611.961	860.697	1139.33	1336.7
3.424	611.974	860.752	1139.32	1336.63
3.426	611.986	860.807	1139.31	1336.57
3.428	611.997	860.862	1139.31	1336.51
3.43	612.008	860.917	1139.3	1336.45
3.432	612.019	860.971	1139.29	1336.39
3.434	612.029	861.025	1139.29	1336.33
3.436	612.039	861.079	1139.28	1336.27
3.438	612.048	861.133	1139.28	1336.22
3.44	612.057	861.186	1139.27	1336.16
3.442	612.066	861.239	1139.27	1336.1
3.444	612.074	861.292	1139.26	1336.05
3.446	612.082	861.344	1139.26	1335.99
3.448	612.09	861.396	1139.26	1335.93
3.45	612.097	861.447	1139.26	1335.88
3.452	612.104	861.498	1139.26	1335.83
3.454	612.11	861.549	1139.26	1335.77
3.456	612.117	861.599	1139.26	1335.72
3.458	612.123	861.649	1139.26	1335.67
3.46	612.128	861.698	1139.26	1335.62
3.462	612.134	861.747	1139.26	1335.57
3.464	612.139	861.795	1139.27	1335.52
3.466	612.144	861.842	1139.27	1335.47
3.468	612.149	861.889	1139.27	1335.42
3.47	612.153	861.935	1139.28	1335.37
3.472	612.157	861.981	1139.28	1335.32
3.474	612.161	862.026	1139.29	1335.27
3.476	612.165	862.07	1139.3	1335.23
3.478	612.169	862.114	1139.3	1335.18
3.48	612.173	862.157	1139.31	1335.14
3.482	612.176	862.2	1139.32	1335.09
3.484	612.179	862.241	1139.33	1335.05
3.486	612.182	862.282	1139.34	1335.01
3.488	612.185	862.322	1139.35	1334.97
3.49	612.188	862.362	1139.36	1334.92
3.492	612.191	862.4	1139.37	1334.88
3.494	612.194	862.438	1139.38	1334.84
3.496	612.197	862.476	1139.4	1334.8
3.498	612.199	862.512	1139.41	1334.77
3.5	612.202	862.548	1139.42	1334.73
3.502	612.204	862.582	1139.44	1334.69
3.504	612.207	862.616	1139.45	1334.65
3.506	612.209	862.649	1139.47	1334.62
3.508	612.212	862.682	1139.49	1334.58
3.51	612.214	862.713	1139.51	1334.55
3.512	612.217	862.744	1139.52	1334.52
3.514	612.22	862.774	1139.54	1334.48
3.516	612.222	862.803	1139.56	1334.45
3.518	612.225	862.831	1139.58	1334.42
3.52	612.228	862.859	1139.6	1334.39
3.522	612.23	862.885	1139.62	1334.36
3.524	612.233	862.911	1139.65	1334.33
3.526	612.236	862.936	1139.67	1334.31
3.528	612.239	862.96	1139.69	1334.28
3.53	612.242	862.983	1139.72	1334.25
3.532	612.245	863.006	1139.74	1334.23
3.534	612.248	863.028	1139.77	1334.2
3.536	612.252	863.048	1139.79	1334.18
3.538	612.255	863.068	1139.82	1334.16
3.54	612.259	863.088	1139.85	1334.14
3.542	612.262	863.106	1139.87	1334.11
3.544	612.266	863.124	1139.9	1334.09
3.546	612.269	863.141	1139.93	1334.08
3.548	612.273	863.157	1139.96	1334.06
3.55	612.277	863.172	1139.99	1334.04
3.552	612.281	863.186	1140.02	1334.02
3.554	612.285	863.2	1140.05	1334.01
3.556	612.289	863.213	1140.08	1333.99
3.558	612.293	863.225	1140.12	1333.98
3.56	612.298	863.237	1140.15	1333.97
3.562	612.302	863.248	1140.18	1333.95
3.564	612.306	863.258	1140.22	1333.94
3.566	612.311	863.267	1140.25	1333.93
3.568	612.315	863.276	1140.29	1333.92
3.57	612.32	863.284	1140.33	1333.91
3.572	612.324	863.291	1140.36	1333.91
3.574	612.329	863.298	1140.4	1333.9
3.576	612.334	863.304	1140.44	1333.89
3.578	612.338	863.309	1140.48	1333.89
3.58	612.343	863.313	1140.52	1333.88
3.582	612.348	863.317	1140.56	1333.88
3.584	612.353	863.321	1140.6	1333.88
3.586	612.358	863.323	1140.64	1333.88
3.588	612.362	863.326	1140.68	1333.87
3.59	612.367	863.327	1140.72	1333.87
3.592	612.372	863.328	1140.76	1333.88
3.594	612.377	863.329	1140.81	1333.88
3.596	612.381	863.328	1140.85	1333.88
3.598	612.386	863.328	1140.89	1333.88
3.6	612.391	863.326	1140.94	1333.89
3.602	612.396	863.325	1140.98	1333.89
3.604	612.4	863.323	1141.03	1333.9
3.606	612.405	863.32	1141.08	1333.91
3.608	612.409	863.317	1141.12	1333.91
3.61	612.414	863.313	1141.17	1333.92
3.612	612.418	863.309	1141.22	1333.93
3.614	612.423	863.304	1141.27	1333.94
3.616	612.427	863.299	1141.32	1333.95
3.618	612.432	863.294	1141.37	1333.96
3.62	612.436	863.288	1141.42	1333.98
3.622	612.44	863.282	1141.47	1333.99
3.624	612.444	863.276	1141.52	1334.01
3.626	612.448	863.269	1141.57	1334.02
3.628	612.452	863.262	1141.63	1334.04
3.63	612.456	863.255	1141.68	1334.05
3.632	612.459	863.247	1141.73	1334.07
3.634	612.463	863.239	1141.79	1334.09
3.636	612.467	863.231	1141.84	1334.11
3.638	612.47	863.223	1141.9	1334.13
3.64	612.473	863.214	1141.95	1334.15
3.642	612.476	863.205	1142.01	1334.17
3.644	612.48	863.196	1142.06	1334.2
3.646	612.483	863.187	1142.12	1334.22
3.648	612.485	863.178	1142.18	1334.24
3.65	612.488	863.168	1142.23	1334.27
3.652	612.491	863.159	1142.29	1334.29
3.654	612.493	863.149	1142.35	1334.32
3.656	612.496	863.139	1142.41	1334.35
3.658	612.498	863.13	1142.47	1334.38
3.66	612.5	863.12	1142.53	1334.41
3.662	612.502	863.11	1142.58	1334.44
3.664	612.504	863.1	1142.64	1334.47
3.666	612.506	863.09	1142.7	1334.5
3.668	612.507	863.08	1142.76	1334.53
3.67	612.509	863.071	1142.82	1334.56
3.672	612.51	863.061	1142.88	1334.6
3.674	612.512	863.051	1142.94	1334.63
3.676	612.513	863.041	1143.01	1334.66
3.678	612.514	863.032	1143.07	1334.7
3.68	612.515	863.023	1143.13	1334.74
3.682	612.516	863.013	1143.19	1334.77
3.684	612.517	863.004	1143.25	1334.81
3.686	612.517	862.995	1143.31	1334.85
3.688	612.518	862.987	1143.37	1334.89
3.69	612.519	862.978	1143.43	1334.93
3.692	612.519	862.97	1143.5	1334.97
3.694	612.519	862.962	1143.56	1335.01
3.696	612.52	862.954	1143.62	1335.05
3.698	612.52	862.946	1143.68	1335.09
3.7	612.521	862.939	1143.74	1335.14
3.702	612.521	862.932	1143.8	1335.18
3.704	612.521	862.925	1143.86	1335.22
3.706	612.521	862.919	1143.92	1335.27
3.708	612.522	862.913	1143.99	1335.31
3.71	612.522	862.907	1144.05	1335.36
3.712	612.522	862.901	1144.11	1335.4
3.714	612.523	862.896	1144.17	1335.45
3.716	612.523	862.892	1144.23	1335.5
3.718	612.524	862.888	1144.29	1335.55
3.72	612.524	862.884	1144.35	1335.59
3.722	612.525	862.88	1144.41	1335.64
3.724	612.526	862.877	1144.47	1335.69
3.726	612.526	862.875	1144.52	1335.74
3.728	612.527	862.873	1144.58	1335.79
3.73	612.528	862.871	1144.64	1335.84
3.732	612.53	862.87	1144.7	1335.89
3.734	612.531	862.869	1144.76	1335.94
3.736	612.532	862.869	1144.81	1335.99
3.738	612.534	862.87	1144.87	1336.05
3.74	612.536	862.87	1144.93	1336.1
3.742	612.538	862.872	1144.98	1336.15
3.744	612.54	862.874	1145.04	1336.2
3.746	612.543	862.876	1145.09	1336.26
3.748	612.546	862.879	1145.14	1336.31
3.75	612.549	862.882	1145.2	1336.37
3.752	612.552	862.886	1145.25	1336.42
3.754	612.555	862.891	1145.3	1336.47
3.756	612.559	862.896	1145.36	1336.53
3.758	612.563	862.901	1145.41	1336.58
3.76	612.567	862.908	1145.46	1336.64
3.762	612.572	862.914	1145.51	1336.7
3.764	612.577	862.922	1145.56	1336.75
3.766	612.582	862.929	1145.61	1336.81
3.768	612.588	862.938	1145.66	1336.87
3.77	612.594	862.947	1145.7	1336.92
3.772	612.601	862.956	1145.75	1336.98
3.774	612.607	862.966	1145.8	1337.04
3.776	612.615	862.977	1145.84	1337.1
3.778	612.622	862.988	1145.89	1337.15
3.78	612.63	862.999	1145.93	1337.21
3.782	612.639	863.012	1145.98	1337.27
3.784	612.648	863.024	1146.02	1337.33
3.786	612.657	863.038	1146.06	1337.39
3.788	612.667	863.052	1146.1	1337.45
3.79	612.677	863.066	1146.14	1337.51
3.792	612.688	863.081	1146.19	1337.57
3.794	612.699	863.096	1146.23	1337.63
3.796	612.711	863.112	1146.26	1337.69
3.798	612.723	863.128	1146.3	1337.75
3.8	612.735	863.145	1146.34	1337.81
3.802	612.749	863.163	1146.38	1337.87
3.804	612.763	863.181	1146.41	1337.93
3.806	612.777	863.199	1146.45	1337.99
3.808	612.792	863.218	1146.48	1338.05
3.81	612.807	863.237	1146.52	1338.11
3.812	612.823	863.257	1146.55	1338.17
3.814	612.84	863.278	1146.59	1338.24
3.816	612.857	863.298	1146.62	1338.3
3.818	612.875	863.32	1146.65	1338.36
3.82	612.893	863.341	1146.68	1338.42
3.822	612.912	863.363	1146.71	1338.48
3.824	612.931	863.386	1146.74	1338.55
3.826	612.951	863.409	1146.77	1338.61
3.828	612.972	863.432	1146.8	1338.67
3.83	612.993	863.456	1146.83	1338.73
3.832	613.015	863.481	1146.85	1338.8
3.834	613.037	863.505	1146.88	1338.86
3.836	613.06	863.53	1146.91	1338.92
3.838	613.084	863.556	1146.93	1338.99
3.84	613.108	863.582	1146.95	1339.05
3.842	613.133	863.608	1146.98	1339.11
3.844	613.158	863.635	1147	1339.18
3.846	613.184	863.662	1147.02	1339.24
3.848	613.21	863.689	1147.05	1339.31
3.85	613.237	863.717	1147.07	1339.37
3.852	613.265	863.745	1147.09	1339.43
3.854	613.293	863.774	1147.11	1339.5
3.856	613.321	863.803	1147.13	1339.56
3.858	613.35	863.832	1147.15	1339.63
3.86	613.38	863.862	1147.17	1339.69
3.862	613.41	863.892	1147.18	1339.76
3.864	613.441	863.922	1147.2	1339.82
3.866	613.472	863.953	1147.22	1339.89
3.868	613.503	863.984	1147.23	1339.95
3.87	613.535	864.015	1147.25	1340.02
3.872	613.568	864.047	1147.26	1340.08
3.874	613.6	864.079	1147.28	1340.15
3.876	613.634	864.111	1147.29	1340.21
3.878	613.667	864.144	1147.3	1340.28
3.88	613.701	864.177	1147.31	1340.34
3.882	613.736	864.21	1147.33	1340.41
3.884	613.77	864.244	1147.34	1340.48
3.886	613.805	864.278	1147.35	1340.54
3.888	613.841	864.312	1147.36	1340.61
3.89	613.876	864.347	1147.37	1340.67
3.892	613.912	864.382	1147.37	1340.74
3.894	613.948	864.417	1147.38	1340.81
3.896	613.985	864.452	1147.39	1340.87
3.898	614.021	864.488	1147.4	1340.94
3.9	614.058	864.524	1147.4	1341.01
3.902	614.095	864.56	1147.41	1341.07
3.904	614.133	864.596	1147.41	1341.14
3.906	614.17	864.633	1147.42	1341.21
3.908	614.208	864.67	1147.42	1341.27
3.91	614.245	864.707	1147.42	1341.34
3.912	614.283	864.744	1147.43	1341.41
3.914	614.321	864.781	1147.43	1341.47
3.916	614.359	864.819	1147.43	1341.54
3.918	614.397	864.857	1147.43	1341.61
3.92	614.436	864.895	1147.43	1341.67
3.922	614.474	864.933	1147.43	1341.74
3.924	614.512	864.971	1147.43	1341.81
3.926	614.551	865.01	1147.43	1341.88
3.928	614.589	865.048	1147.42	1341.94
3.93	614.628	865.087	1147.42	1342.01
3.932	614.666	865.125	1147.42	1342.08
3.934	614.704	865.164	1147.41	1342.15
3.936	614.743	865.203	1147.41	1342.21
3.938	614.781	865.242	1147.4	1342.28
3.94	614.819	865.281	1147.4	1342.35
3.942	614.857	865.319	1147.39	1342.42
3.944	614.896	865.358	1147.38	1342.48
3.946	614.934	865.397	1147.38	1342.55
3.948	614.972	865.436	1147.37	1342.62
3.95	615.009	865.475	1147.36	1342.69
3.952	615.047	865.514	1147.35	1342.75
3.954	615.085	865.553	1147.34	1342.82
3.956	615.122	865.592	1147.33	1342.89
3.958	615.159	865.63	1147.32	1342.96
3.96	615.196	865.669	1147.31	1343.02
3.962	615.233	865.707	1147.29	1343.09
3.964	615.27	865.746	1147.28	1343.16
3.966	615.306	865.784	1147.27	1343.22
3.968	615.342	865.822	1147.26	1343.29
3.97	615.378	865.86	1147.24	1343.36
3.972	615.414	865.898	1147.23	1343.43
3.974	615.449	865.935	1147.21	1343.49
3.976	615.484	865.973	1147.19	1343.56
3.978	615.519	866.01	1147.18	1343.62
3.98	615.553	866.047	1147.16	1343.69
3.982	615.587	866.084	1147.14	1343.76
3.984	615.621	866.12	1147.13	1343.82
3.986	615.655	866.157	1147.11	1343.89
3.988	615.688	866.193	1147.09	1343.96
3.99	615.721	866.229	1147.07	1344.02
3.992	615.753	866.264	1147.05	1344.09
3.994	615.785	866.299	1147.03	1344.15
3.996	615.817	866.334	1147.01	1344.22
[truncated: 30,502 more rows]
