# Supplementary material for: A plug-in electrophoresis microchip with PCB electrodes for contactless conductivity detection
Source: R Soc Open Sci. 2018 May 9;5(5):171687. doi: 10.1098/rsos.171687 (PMC5990721; doi:10.1098/rsos.171687)
Supplement: Data of 5 repeative tests used in figure 5 [file rsos171687supp2.xls]

## Sheet: Sheet1
	Five electrophoresis tests(mV)
Time(s)	test1	test2	test3	test4	test5
0.003	1155.98	1129.42	1132.7	1134.68	1054.06
0.006	1154.69	1127.98	1131.37	1133.42	1054.01
0.009	1153.4	1126.54	1130.05	1132.17	1053.96
0.012	1152.12	1125.11	1128.73	1130.93	1053.92
0.015	1150.86	1123.7	1127.42	1129.7	1053.87
0.018	1149.6	1122.29	1126.12	1128.47	1053.83
0.021	1148.35	1120.89	1124.83	1127.26	1053.79
0.024	1147.11	1119.51	1123.55	1126.06	1053.74
0.027	1145.89	1118.13	1122.28	1124.86	1053.7
0.03	1144.67	1116.77	1121.02	1123.68	1053.66
0.033	1143.47	1115.42	1119.77	1122.52	1053.62
0.036	1142.28	1114.08	1118.54	1121.36	1053.58
0.039	1141.11	1112.76	1117.32	1120.22	1053.55
0.042	1139.95	1111.45	1116.11	1119.09	1053.51
0.045	1138.81	1110.16	1114.91	1117.98	1053.47
0.048	1137.67	1108.88	1113.73	1116.87	1053.43
0.051	1136.56	1107.62	1112.57	1115.79	1053.4
0.054	1135.46	1106.37	1111.41	1114.72	1053.36
0.057	1134.38	1105.14	1110.28	1113.66	1053.33
0.06	1133.31	1103.92	1109.15	1112.62	1053.3
0.063	1132.26	1102.73	1108.05	1111.6	1053.26
0.066	1131.22	1101.55	1106.96	1110.59	1053.23
0.069	1130.2	1100.38	1105.89	1109.6	1053.2
0.072	1129.2	1099.24	1104.83	1108.62	1053.17
0.075	1128.22	1098.11	1103.79	1107.66	1053.14
0.078	1127.26	1097.01	1102.77	1106.72	1053.11
0.081	1126.31	1095.92	1101.77	1105.8	1053.08
0.084	1125.38	1094.85	1100.78	1104.89	1053.06
0.087	1124.47	1093.8	1099.81	1104	1053.03
0.09	1123.58	1092.77	1098.86	1103.13	1053
0.093	1122.71	1091.76	1097.93	1102.28	1052.98
0.096	1121.86	1090.77	1097.02	1101.44	1052.95
0.099	1121.02	1089.8	1096.13	1100.63	1052.93
0.102	1120.21	1088.85	1095.25	1099.83	1052.91
0.105	1119.41	1087.93	1094.4	1099.06	1052.88
0.108	1118.64	1087.02	1093.56	1098.29	1052.86
0.111	1117.88	1086.14	1092.75	1097.55	1052.84
0.114	1117.14	1085.27	1091.95	1096.83	1052.82
0.117	1116.43	1084.43	1091.18	1096.13	1052.8
0.12	1115.73	1083.61	1090.42	1095.44	1052.46
0.123	1115.05	1082.81	1089.68	1094.78	1052.46
0.126	1114.39	1082.03	1088.97	1094.13	1052.47
0.129	1113.75	1081.28	1088.27	1093.51	1052.47
0.132	1113.13	1080.54	1087.59	1092.9	1052.47
0.135	1112.53	1079.83	1086.94	1092.31	1052.48
0.138	1111.95	1079.14	1086.3	1091.74	1052.48
0.141	1111.39	1078.48	1085.69	1091.19	1052.49
0.144	1110.85	1077.83	1085.09	1090.65	1052.49
0.147	1110.33	1077.21	1084.51	1090.14	1052.5
0.15	1109.83	1076.61	1083.96	1089.65	1052.51
0.153	1109.34	1076.03	1083.42	1089.17	1052.51
0.156	1108.88	1075.47	1082.91	1088.71	1052.52
0.159	1108.43	1074.94	1082.41	1088.27	1052.53
0.162	1108	1074.42	1081.94	1087.85	1052.54
0.165	1107.59	1073.94	1081.48	1087.45	1052.55
0.168	1107.2	1073.47	1081.05	1087.06	1052.56
0.171	1106.83	1073.02	1080.63	1086.69	1052.57
0.174	1106.48	1072.59	1080.24	1086.34	1052.58
0.177	1106.14	1072.19	1079.86	1086.01	1052.59
0.18	1105.82	1071.81	1079.51	1085.69	1052.6
0.183	1105.52	1071.45	1079.17	1085.4	1052.61
0.186	1105.24	1071.11	1078.85	1085.11	1052.62
0.189	1104.97	1070.8	1078.55	1084.85	1052.64
0.192	1104.72	1070.5	1078.27	1084.6	1052.65
0.195	1104.49	1070.22	1078.01	1084.37	1052.67
0.198	1104.27	1069.97	1077.77	1084.16	1052.68
0.201	1104.07	1069.73	1077.55	1083.96	1052.69
0.204	1103.89	1069.52	1077.34	1083.77	1052.71
0.207	1103.72	1069.33	1077.15	1083.61	1052.73
0.21	1103.57	1069.15	1076.98	1083.45	1052.74
0.213	1103.44	1069	1076.83	1083.32	1052.76
0.216	1103.31	1068.86	1076.7	1083.2	1052.78
0.219	1103.21	1068.75	1076.58	1083.09	1052.79
0.222	1103.12	1068.65	1076.48	1083	1052.81
0.225	1103.04	1068.58	1076.4	1082.92	1052.83
0.228	1102.98	1068.52	1076.33	1082.86	1052.85
0.231	1102.93	1068.48	1076.28	1082.81	1052.87
0.234	1102.9	1068.45	1076.25	1082.77	1052.89
0.237	1102.88	1068.45	1076.23	1082.75	1052.91
0.24	1102.87	1068.46	1076.22	1082.74	1052.94
0.243	1102.88	1068.49	1076.24	1082.74	1052.96
0.246	1102.89	1068.54	1076.26	1082.75	1052.98
0.249	1102.93	1068.6	1076.31	1082.78	1053
0.252	1102.97	1068.68	1076.36	1082.82	1053.03
0.255	1103.03	1068.78	1076.44	1082.87	1053.05
0.258	1103.09	1068.89	1076.52	1082.94	1053.08
0.261	1103.17	1069.02	1076.62	1083.01	1053.1
0.264	1103.26	1069.16	1076.73	1083.1	1053.13
0.267	1103.36	1069.31	1076.86	1083.19	1053.15
0.27	1103.47	1069.48	1077	1083.3	1053.18
0.273	1103.6	1069.67	1077.15	1083.42	1053.21
0.276	1103.73	1069.87	1077.31	1083.55	1053.24
0.279	1103.87	1070.08	1077.49	1083.68	1053.27
0.282	1104.02	1070.31	1077.67	1083.83	1053.29
0.285	1104.18	1070.55	1077.87	1083.98	1053.32
0.288	1104.35	1070.8	1078.08	1084.15	1053.35
0.291	1104.53	1071.06	1078.3	1084.32	1053.38
0.294	1104.71	1071.34	1078.53	1084.5	1053.42
0.297	1104.91	1071.63	1078.77	1084.69	1053.45
0.3	1105.11	1071.93	1079.02	1084.89	1053.48
0.303	1105.32	1072.24	1079.28	1085.09	1053.51
0.306	1105.54	1072.56	1079.55	1085.3	1053.54
0.309	1105.77	1072.89	1079.83	1085.52	1053.58
0.312	1106	1073.23	1080.12	1085.75	1053.61
0.315	1106.23	1073.58	1080.41	1085.98	1053.64
0.318	1106.48	1073.94	1080.72	1086.22	1053.68
0.321	1106.73	1074.31	1081.03	1086.46	1053.71
0.324	1106.98	1074.69	1081.35	1086.71	1053.75
0.327	1107.25	1075.08	1081.67	1086.97	1053.78
0.33	1107.51	1075.47	1082.01	1087.23	1053.82
0.333	1107.78	1075.87	1082.35	1087.49	1053.86
0.336	1108.06	1076.29	1082.69	1087.76	1053.89
0.339	1108.34	1076.7	1083.04	1088.04	1053.93
0.342	1108.63	1077.13	1083.4	1088.31	1053.97
0.345	1108.91	1077.56	1083.76	1088.6	1054.01
0.348	1109.21	1078	1084.13	1088.88	1054.04
0.351	1109.5	1078.45	1084.5	1089.17	1054.08
0.354	1109.8	1078.9	1084.88	1089.47	1054.12
0.357	1110.1	1079.35	1085.26	1089.76	1054.16
0.36	1110.41	1079.81	1085.64	1090.06	1054.2
0.363	1110.71	1080.28	1086.03	1090.36	1054.24
0.366	1111.02	1080.75	1086.42	1090.67	1054.28
0.369	1111.33	1081.23	1086.81	1090.97	1054.31
0.372	1111.65	1081.71	1087.21	1091.28	1054.35
0.375	1111.96	1082.19	1087.61	1091.59	1054.39
0.378	1112.28	1082.68	1088.01	1091.9	1054.43
0.381	1112.59	1083.17	1088.41	1092.21	1054.47
0.384	1112.91	1083.66	1088.82	1092.53	1054.51
0.387	1113.23	1084.16	1089.22	1092.84	1054.55
0.39	1113.55	1084.65	1089.63	1093.16	1054.59
0.393	1113.87	1085.15	1090.03	1093.48	1054.63
0.396	1114.19	1085.66	1090.44	1093.79	1054.67
0.399	1114.51	1086.16	1090.85	1094.11	1054.72
0.402	1114.83	1086.66	1091.26	1094.43	1054.76
0.405	1115.15	1087.17	1091.67	1094.75	1054.8
0.408	1115.47	1087.67	1092.08	1095.07	1054.84
0.411	1115.79	1088.17	1092.48	1095.39	1054.88
0.414	1116.1	1088.68	1092.89	1095.7	1054.92
0.417	1116.42	1089.18	1093.29	1096.02	1054.96
0.42	1116.74	1089.69	1093.7	1096.34	1055
0.423	1117.05	1090.19	1094.1	1096.65	1055.04
0.426	1117.36	1090.69	1094.5	1096.97	1055.08
0.429	1117.68	1091.19	1094.9	1097.28	1055.12
0.432	1117.99	1091.68	1095.3	1097.6	1055.16
0.435	1118.29	1092.18	1095.69	1097.91	1055.2
0.438	1118.6	1092.67	1096.08	1098.22	1055.24
0.441	1118.91	1093.16	1096.47	1098.53	1055.28
0.444	1119.21	1093.64	1096.86	1098.84	1055.32
0.447	1119.51	1094.12	1097.24	1099.15	1055.36
0.45	1119.81	1094.6	1097.62	1099.45	1055.4
0.453	1120.1	1095.08	1098	1099.75	1055.44
0.456	1120.4	1095.55	1098.37	1100.06	1055.48
0.459	1120.69	1096.01	1098.74	1100.35	1055.52
0.462	1120.97	1096.48	1099.11	1100.65	1055.56
0.465	1121.26	1096.93	1099.47	1100.95	1055.6
0.468	1121.54	1097.38	1099.83	1101.24	1055.64
0.471	1121.82	1097.83	1100.19	1101.53	1055.68
0.474	1122.09	1098.27	1100.54	1101.82	1055.72
0.477	1122.37	1098.71	1100.88	1102.1	1055.76
0.48	1122.63	1099.14	1101.22	1102.39	1055.8
0.483	1122.9	1099.56	1101.56	1102.67	1055.84
0.486	1123.16	1099.98	1101.89	1102.94	1055.87
0.489	1123.42	1100.39	1102.22	1103.22	1055.91
0.492	1123.68	1100.79	1102.54	1103.49	1055.95
0.495	1123.93	1101.19	1102.86	1103.76	1055.99
0.498	1124.17	1101.58	1103.17	1104.02	1056.03
0.501	1124.42	1101.97	1103.48	1104.29	1056.07
0.504	1124.66	1102.34	1103.78	1104.55	1056.1
0.507	1124.89	1102.71	1104.07	1104.8	1056.14
0.51	1125.12	1103.08	1104.36	1105.06	1056.18
0.513	1125.35	1103.43	1104.65	1105.3	1056.22
0.516	1125.58	1103.78	1104.93	1105.55	1056.26
0.519	1125.8	1104.12	1105.2	1105.79	1056.29
0.522	1126.01	1104.46	1105.47	1106.03	1056.33
0.525	1126.22	1104.78	1105.73	1106.27	1056.37
0.528	1126.43	1105.1	1105.98	1106.5	1056.4
0.531	1126.64	1105.41	1106.23	1106.73	1056.44
0.534	1126.84	1105.71	1106.48	1106.96	1056.48
0.537	1127.03	1106.01	1106.71	1107.18	1056.51
0.54	1127.22	1106.3	1106.95	1107.39	1056.55
0.543	1127.41	1106.58	1107.17	1107.61	1056.59
0.546	1127.6	1106.85	1107.39	1107.82	1056.62
0.549	1127.78	1107.11	1107.6	1108.02	1056.66
0.552	1127.95	1107.37	1107.81	1108.23	1056.69
0.555	1128.12	1107.62	1108.01	1108.42	1056.73
0.558	1128.29	1107.86	1108.2	1108.62	1056.77
0.561	1128.46	1108.09	1108.39	1108.81	1056.8
0.564	1128.62	1108.32	1108.57	1109	1056.84
0.567	1128.77	1108.53	1108.75	1109.18	1056.87
0.57	1128.93	1108.75	1108.92	1109.36	1056.91
0.573	1129.08	1108.95	1109.08	1109.53	1056.94
0.576	1129.22	1109.14	1109.24	1109.7	1056.98
0.579	1129.37	1109.33	1109.39	1109.86	1057.01
0.582	1129.51	1109.51	1109.54	1110.03	1057.05
0.585	1129.64	1109.69	1109.68	1110.18	1057.08
0.588	1129.77	1109.85	1109.81	1110.34	1057.11
0.591	1129.9	1110.01	1109.94	1110.48	1057.15
0.594	1130.03	1110.16	1110.06	1110.63	1057.18
0.597	1130.15	1110.31	1110.17	1110.77	1057.22
0.6	1130.27	1110.45	1110.28	1110.9	1057.25
0.603	1130.38	1110.58	1110.39	1111.04	1057.28
0.606	1130.49	1110.7	1110.49	1111.16	1057.32
0.609	1130.6	1110.82	1110.58	1111.29	1057.35
0.612	1130.71	1110.93	1110.67	1111.41	1057.38
0.615	1130.81	1111.04	1110.75	1111.52	1057.42
0.618	1130.91	1111.14	1110.83	1111.63	1057.45
0.621	1131	1111.23	1110.9	1111.74	1057.48
0.624	1131.1	1111.32	1110.96	1111.84	1057.52
0.627	1131.19	1111.4	1111.02	1111.94	1057.55
0.63	1131.27	1111.47	1111.08	1112.03	1057.58
0.633	1131.35	1111.54	1111.13	1112.12	1057.61
0.636	1131.44	1111.6	1111.17	1112.21	1057.65
0.639	1131.51	1111.66	1111.21	1112.29	1057.68
0.642	1131.59	1111.71	1111.25	1112.36	1057.71
0.645	1131.66	1111.76	1111.28	1112.44	1057.74
0.648	1131.73	1111.8	1111.3	1112.51	1057.77
0.651	1131.79	1111.84	1111.33	1112.57	1057.8
0.654	1131.85	1111.87	1111.34	1112.63	1057.84
0.657	1131.91	1111.9	1111.35	1112.69	1057.87
0.66	1131.97	1111.92	1111.36	1112.74	1057.9
0.663	1132.02	1111.93	1111.36	1112.79	1057.93
0.666	1132.07	1111.95	1111.36	1112.84	1057.96
0.669	1132.12	1111.95	1111.36	1112.88	1057.99
0.672	1132.16	1111.96	1111.35	1112.92	1058.02
0.675	1132.21	1111.96	1111.33	1112.95	1058.05
0.678	1132.24	1111.95	1111.31	1112.98	1058.08
0.681	1132.28	1111.94	1111.29	1113.01	1058.11
0.684	1132.31	1111.93	1111.26	1113.03	1058.14
0.687	1132.34	1111.91	1111.23	1113.05	1058.17
0.69	1132.37	1111.89	1111.2	1113.07	1058.2
0.693	1132.39	1111.87	1111.16	1113.08	1058.23
0.696	1132.41	1111.84	1111.12	1113.09	1058.26
0.699	1132.43	1111.81	1111.07	1113.09	1058.28
0.702	1132.44	1111.77	1111.03	1113.1	1058.31
0.705	1132.45	1111.74	1110.97	1113.1	1058.34
0.708	1132.46	1111.7	1110.92	1113.09	1058.37
0.711	1132.46	1111.65	1110.86	1113.09	1058.39
0.714	1132.47	1111.61	1110.8	1113.08	1058.42
0.717	1132.46	1111.56	1110.73	1113.06	1058.45
0.72	1132.46	1111.51	1110.66	1113.05	1058.47
0.723	1132.45	1111.46	1110.59	1113.03	1058.5
0.726	1132.44	1111.4	1110.52	1113.01	1058.52
0.729	1132.43	1111.34	1110.44	1112.99	1058.55
0.732	1132.41	1111.28	1110.36	1112.96	1058.57
0.735	1132.39	1111.22	1110.28	1112.93	1058.6
0.738	1132.37	1111.16	1110.2	1112.9	1058.62
0.741	1132.34	1111.09	1110.11	1112.86	1058.64
0.744	1132.31	1111.02	1110.02	1112.83	1058.67
0.747	1132.28	1110.96	1109.93	1112.79	1058.69
0.75	1132.24	1110.88	1109.83	1112.75	1058.71
0.753	1132.2	1110.81	1109.73	1112.71	1058.73
0.756	1132.16	1110.74	1109.64	1112.66	1058.75
0.759	1132.11	1110.67	1109.53	1112.62	1058.77
0.762	1132.07	1110.59	1109.43	1112.57	1058.79
0.765	1132.01	1110.52	1109.33	1112.52	1058.81
0.768	1131.96	1110.44	1109.22	1112.47	1058.83
0.771	1131.9	1110.36	1109.11	1112.41	1058.85
0.774	1131.84	1110.28	1109	1112.36	1058.87
0.777	1131.78	1110.2	1108.89	1112.3	1058.89
0.78	1131.71	1110.12	1108.78	1112.25	1058.9
0.783	1131.64	1110.04	1108.67	1112.19	1058.92
0.786	1131.57	1109.96	1108.55	1112.13	1058.93
0.789	1131.5	1109.88	1108.44	1112.07	1058.95
0.792	1131.42	1109.8	1108.32	1112.01	1058.96
0.795	1131.34	1109.72	1108.21	1111.94	1058.98
0.798	1131.26	1109.64	1108.09	1111.88	1058.99
0.801	1131.17	1109.56	1107.97	1111.81	1059
0.804	1131.09	1109.47	1107.85	1111.75	1059.01
0.807	1131	1109.39	1107.73	1111.68	1059.02
0.81	1130.91	1109.31	1107.61	1111.62	1059.03
0.813	1130.81	1109.23	1107.49	1111.55	1059.04
0.816	1130.72	1109.15	1107.37	1111.48	1059.05
0.819	1130.62	1109.06	1107.24	1111.42	1059.06
0.822	1130.52	1108.98	1107.12	1111.35	1059.06
0.825	1130.41	1108.9	1107	1111.28	1059.07
0.828	1130.31	1108.82	1106.88	1111.21	1059.08
0.831	1130.2	1108.74	1106.76	1111.15	1059.08
0.834	1130.09	1108.66	1106.63	1111.08	1059.08
0.837	1129.98	1108.58	1106.51	1111.01	1059.09
0.84	1129.87	1108.5	1106.39	1110.94	1059.09
0.843	1129.76	1108.42	1106.27	1110.88	1059.09
0.846	1129.65	1108.34	1106.15	1110.81	1059.09
0.849	1129.53	1108.27	1106.03	1110.74	1059.09
0.852	1129.41	1108.19	1105.91	1110.67	1059.09
0.855	1129.3	1108.11	1105.79	1110.61	1059.09
0.858	1129.18	1108.04	1105.67	1110.54	1059.09
0.861	1129.06	1107.96	1105.55	1110.48	1059.08
0.864	1128.94	1107.89	1105.43	1110.41	1059.08
0.867	1128.82	1107.81	1105.32	1110.35	1059.07
0.87	1128.7	1107.74	1105.2	1110.28	1059.07
0.873	1128.58	1107.67	1105.09	1110.22	1059.06
0.876	1128.46	1107.6	1104.97	1110.16	1059.05
0.879	1128.34	1107.53	1104.86	1110.1	1059.04
0.882	1128.22	1107.46	1104.75	1110.04	1059.03
0.885	1128.09	1107.39	1104.64	1109.98	1059.02
0.888	1127.97	1107.32	1104.53	1109.92	1059.01
0.891	1127.85	1107.26	1104.42	1109.86	1059
0.894	1127.73	1107.19	1104.32	1109.8	1058.99
0.897	1127.61	1107.13	1104.21	1109.74	1058.97
0.9	1127.5	1107.07	1104.11	1109.69	1058.96
0.903	1127.38	1107	1104.01	1109.63	1058.94
0.906	1127.26	1106.94	1103.91	1109.58	1058.92
0.909	1127.15	1106.88	1103.81	1109.52	1058.9
0.912	1127.03	1106.82	1103.71	1109.47	1058.89
0.915	1126.92	1106.77	1103.62	1109.42	1058.87
0.918	1126.81	1106.71	1103.52	1109.36	1058.84
0.921	1126.7	1106.66	1103.43	1109.31	1058.82
0.924	1126.59	1106.6	1103.34	1109.26	1058.8
0.927	1126.48	1106.55	1103.25	1109.22	1058.78
0.93	1126.37	1106.5	1103.16	1109.17	1058.75
0.933	1126.27	1106.45	1103.08	1109.12	1058.73
0.936	1126.17	1106.4	1102.99	1109.07	1058.7
0.939	1126.07	1106.35	1102.91	1109.03	1058.67
0.942	1125.97	1106.31	1102.83	1108.98	1058.64
0.945	1125.88	1106.26	1102.75	1108.94	1058.61
0.948	1125.78	1106.22	1102.68	1108.89	1058.58
0.951	1125.69	1106.17	1102.6	1108.85	1058.55
0.954	1125.61	1106.13	1102.53	1108.81	1058.52
0.957	1125.52	1106.09	1102.45	1108.77	1058.49
0.96	1125.44	1106.05	1102.38	1108.73	1058.45
0.963	1125.36	1106.01	1102.32	1108.69	1058.42
0.966	1125.28	1105.98	1102.25	1108.65	1058.38
0.969	1125.2	1105.94	1102.18	1108.61	1058.34
0.972	1125.13	1105.91	1102.12	1108.57	1058.31
0.975	1125.06	1105.88	1102.06	1108.53	1058.27
0.978	1124.99	1105.84	1102	1108.49	1058.23
0.981	1124.93	1105.81	1101.94	1108.45	1058.19
0.984	1124.87	1105.79	1101.88	1108.41	1058.14
0.987	1124.81	1105.76	1101.82	1108.38	1058.1
0.99	1124.75	1105.73	1101.77	1108.34	1058.06
0.993	1124.7	1105.71	1101.72	1108.31	1058.01
0.996	1124.65	1105.68	1101.67	1108.27	1057.97
0.999	1124.6	1105.66	1101.62	1108.23	1057.92
1.002	1124.56	1105.64	1101.57	1108.2	1057.87
1.005	1124.52	1105.62	1101.52	1108.16	1057.83
1.008	1124.48	1105.61	1101.48	1108.13	1057.78
1.011	1124.45	1105.59	1101.44	1108.09	1057.73
1.014	1124.42	1105.58	1101.39	1108.06	1057.68
1.017	1124.39	1105.56	1101.35	1108.02	1057.63
1.02	1124.36	1105.55	1101.31	1107.99	1057.57
1.023	1124.34	1105.54	1101.28	1107.95	1057.52
1.026	1124.32	1105.54	1101.24	1107.92	1057.47
1.029	1124.3	1105.53	1101.21	1107.89	1057.41
1.032	1124.29	1105.52	1101.17	1107.85	1057.36
1.035	1124.28	1105.52	1101.14	1107.82	1057.3
1.038	1124.27	1105.52	1101.11	1107.78	1057.25
1.041	1124.27	1105.52	1101.08	1107.75	1057.19
1.044	1124.27	1105.52	1101.05	1107.71	1057.13
1.047	1124.27	1105.52	1101.02	1107.68	1057.07
1.05	1124.27	1105.53	1100.99	1107.64	1057.01
1.053	1124.28	1105.54	1100.97	1107.61	1056.95
1.056	1124.28	1105.54	1100.94	1107.57	1056.89
1.059	1124.3	1105.55	1100.92	1107.54	1056.83
1.062	1124.31	1105.56	1100.9	1107.5	1056.77
1.065	1124.33	1105.58	1100.88	1107.47	1056.71
1.068	1124.34	1105.59	1100.86	1107.43	1056.64
1.071	1124.37	1105.6	1100.83	1107.4	1056.58
1.074	1124.39	1105.62	1100.82	1107.36	1056.51
1.077	1124.41	1105.64	1100.8	1107.33	1056.45
1.08	1124.44	1105.66	1100.78	1107.29	1056.38
1.083	1124.47	1105.68	1100.76	1107.25	1056.32
1.086	1124.51	1105.7	1100.74	1107.22	1056.25
1.089	1124.54	1105.73	1100.73	1107.18	1056.18
1.092	1124.58	1105.75	1100.71	1107.14	1056.12
1.095	1124.61	1105.78	1100.7	1107.1	1056.05
1.098	1124.65	1105.81	1100.68	1107.07	1055.98
1.101	1124.7	1105.84	1100.67	1107.03	1055.91
1.104	1124.74	1105.87	1100.66	1106.99	1055.84
1.107	1124.79	1105.9	1100.65	1106.95	1055.77
1.11	1124.83	1105.93	1100.63	1106.92	1055.7
1.113	1124.88	1105.96	1100.62	1106.88	1055.63
1.116	1124.93	1106	1100.61	1106.84	1055.56
1.119	1124.98	1106.03	1100.6	1106.8	1055.49
1.122	1125.04	1106.07	1100.59	1106.76	1055.42
1.125	1125.09	1106.11	1100.58	1106.72	1055.34
1.128	1125.15	1106.14	1100.58	1106.69	1055.27
1.131	1125.2	1106.18	1100.57	1106.65	1055.2
1.134	1125.26	1106.22	1100.56	1106.61	1055.13
1.137	1125.32	1106.26	1100.56	1106.57	1055.05
1.14	1125.38	1106.31	1100.55	1106.53	1054.98
1.143	1125.44	1106.35	1100.55	1106.5	1054.9
1.146	1125.51	1106.39	1100.55	1106.46	1054.83
1.149	1125.57	1106.43	1100.55	1106.42	1054.75
1.152	1125.63	1106.48	1100.55	1106.38	1054.68
1.155	1125.7	1106.52	1100.55	1106.35	1054.6
1.158	1125.76	1106.57	1100.55	1106.31	1054.53
1.161	1125.83	1106.62	1100.56	1106.27	1054.45
1.164	1125.9	1106.66	1100.56	1106.24	1054.38
1.167	1125.96	1106.71	1100.57	1106.2	1054.3
1.17	1126.03	1106.76	1100.59	1106.17	1054.22
1.173	1126.1	1106.81	1100.6	1106.13	1054.15
1.176	1126.17	1106.85	1100.62	1106.1	1054.07
1.179	1126.24	1106.9	1100.63	1106.06	1053.99
1.182	1126.31	1106.95	1100.66	1106.03	1053.91
1.185	1126.38	1107	1100.68	1106	1053.84
1.188	1126.45	1107.05	1100.71	1105.97	1053.76
1.191	1126.52	1107.11	1100.74	1105.94	1053.68
1.194	1126.59	1107.16	1100.78	1105.91	1053.6
1.197	1126.66	1107.21	1100.82	1105.88	1053.52
1.2	1126.73	1107.26	1100.86	1105.85	1053.45
1.203	1126.8	1107.32	1100.91	1105.82	1053.37
1.206	1126.87	1107.37	1100.96	1105.8	1053.29
1.209	1126.94	1107.43	1101.02	1105.77	1053.21
1.212	1127.01	1107.48	1101.09	1105.75	1053.13
1.215	1127.08	1107.54	1101.16	1105.72	1053.05
1.218	1127.14	1107.6	1101.23	1105.7	1052.97
1.221	1127.21	1107.65	1101.31	1105.68	1052.9
1.224	1127.28	1107.71	1101.4	1105.66	1052.82
1.227	1127.35	1107.77	1101.49	1105.64	1052.74
1.23	1127.42	1107.84	1101.59	1105.62	1052.66
1.233	1127.48	1107.9	1101.7	1105.61	1052.58
1.236	1127.55	1107.96	1101.81	1105.59	1052.5
1.239	1127.62	1108.03	1101.94	1105.58	1052.43
1.242	1127.68	1108.1	1102.07	1105.56	1052.35
1.245	1127.75	1108.17	1102.2	1105.55	1052.27
1.248	1127.81	1108.24	1102.35	1105.54	1052.19
1.251	1127.88	1108.31	1102.5	1105.53	1052.12
1.254	1127.94	1108.39	1102.67	1105.52	1052.04
1.257	1128	1108.47	1102.84	1105.52	1051.97
1.26	1128.06	1108.55	1103.02	1105.51	1051.89
1.263	1128.13	1108.63	1103.21	1105.51	1051.82
1.266	1128.19	1108.71	1103.42	1105.51	1051.75
1.269	1128.24	1108.8	1103.63	1105.51	1051.67
1.272	1128.3	1108.89	1103.85	1105.51	1051.6
1.275	1128.36	1108.99	1104.08	1105.51	1051.53
1.278	1128.42	1109.09	1104.32	1105.51	1051.46
1.281	1128.48	1109.19	1104.58	1105.51	1051.39
1.284	1128.53	1109.29	1104.84	1105.52	1051.32
1.287	1128.59	1109.4	1105.11	1105.53	1051.25
1.29	1128.64	1109.52	1105.4	1105.54	1051.19
1.293	1128.7	1109.63	1105.7	1105.55	1051.12
1.296	1128.75	1109.76	1106.01	1105.56	1051.06
1.299	1128.8	1109.88	1106.33	1105.57	1051
1.302	1128.86	1110.01	1106.66	1105.58	1050.94
1.305	1128.91	1110.15	1107.01	1105.6	1050.88
1.308	1128.96	1110.29	1107.36	1105.62	1050.82
1.311	1129.01	1110.44	1107.73	1105.63	1050.77
1.314	1129.06	1110.59	1108.11	1105.65	1050.71
1.317	1129.11	1110.75	1108.51	1105.67	1050.66
1.32	1129.16	1110.91	1108.91	1105.69	1050.61
1.323	1129.22	1111.08	1109.33	1105.72	1050.56
1.326	1129.27	1111.26	1109.76	1105.74	1050.52
1.329	1129.32	1111.44	1110.2	1105.76	1050.47
1.332	1129.37	1111.63	1110.66	1105.79	1050.43
1.335	1129.42	1111.83	1111.13	1105.82	1050.39
1.338	1129.48	1112.03	1111.61	1105.84	1050.36
1.341	1129.53	1112.24	1112.1	1105.87	1050.32
1.344	1129.58	1112.45	1112.61	1105.9	1050.29
1.347	1129.64	1112.68	1113.13	1105.93	1050.26
1.35	1129.7	1112.91	1113.66	1105.96	1050.24
1.353	1129.76	1113.15	1114.2	1105.99	1050.22
1.356	1129.82	1113.39	1114.76	1106.03	1050.2
1.359	1129.88	1113.64	1115.33	1106.06	1050.18
1.362	1129.94	1113.9	1115.91	1106.1	1050.17
1.365	1130.01	1114.17	1116.5	1106.13	1050.16
1.368	1130.07	1114.45	1117.1	1106.17	1050.15
1.371	1130.14	1114.73	1117.72	1106.21	1050.15
1.374	1130.22	1115.03	1118.35	1106.25	1050.15
1.377	1130.29	1115.33	1118.99	1106.29	1050.16
1.38	1130.37	1115.63	1119.63	1106.33	1050.17
1.383	1130.45	1115.95	1120.3	1106.37	1050.18
1.386	1130.53	1116.28	1120.97	1106.42	1050.2
1.389	1130.62	1116.61	1121.65	1106.46	1050.22
1.392	1130.71	1116.95	1122.35	1106.51	1050.24
1.395	1130.8	1117.3	1123.05	1106.56	1050.27
1.398	1130.9	1117.66	1123.77	1106.61	1050.31
1.401	1131	1118.02	1124.49	1106.66	1050.35
1.404	1131.11	1118.39	1125.22	1106.71	1050.39
1.407	1131.22	1118.78	1125.97	1106.77	1050.44
1.41	1131.34	1119.17	1126.72	1106.83	1050.49
1.413	1131.46	1119.57	1127.48	1106.89	1050.55
1.416	1131.58	1119.97	1128.25	1106.95	1050.62
1.419	1131.71	1120.39	1129.03	1107.01	1050.68
1.422	1131.85	1120.81	1129.81	1107.08	1050.76
1.425	1131.99	1121.24	1130.61	1107.15	1050.84
1.428	1132.14	1121.68	1131.41	1107.23	1050.92
1.431	1132.29	1122.12	1132.22	1107.3	1051.01
1.434	1132.45	1122.57	1133.03	1107.38	1051.11
1.437	1132.61	1123.04	1133.85	1107.47	1051.21
1.44	1132.78	1123.5	1134.68	1107.56	1051.32
1.443	1132.96	1123.98	1135.51	1107.65	1051.43
1.446	1133.14	1124.46	1136.34	1107.75	1051.55
1.449	1133.33	1124.95	1137.19	1107.85	1051.67
1.452	1133.53	1125.45	1138.03	1107.95	1051.8
1.455	1133.73	1125.95	1138.88	1108.07	1051.94
1.458	1133.95	1126.46	1139.74	1108.18	1052.08
1.461	1134.16	1126.98	1140.59	1108.3	1052.23
1.464	1134.39	1127.51	1141.45	1108.43	1052.39
1.467	1134.85	1128.04	1142.32	1108.57	1052.55
1.47	1135.32	1128.57	1143.18	1108.71	1052.72
1.473	1135.8	1129.11	1144.05	1108.85	1052.9
1.476	1136.29	1129.66	1144.92	1109	1053.08
1.479	1136.78	1130.22	1145.79	1109.16	1053.27
1.482	1137.28	1130.78	1146.65	1109.33	1053.46
1.485	1137.79	1131.34	1147.52	1109.5	1053.67
1.488	1138.31	1131.91	1148.39	1109.69	1053.87
1.491	1138.83	1132.48	1149.26	1109.87	1054.09
1.494	1139.36	1133.06	1150.13	1110.07	1054.31
1.497	1139.9	1133.65	1151	1110.28	1054.54
1.5	1140.44	1134.24	1151.86	1110.49	1054.78
1.503	1141	1134.83	1152.72	1110.71	1055.02
1.506	1141.55	1135.42	1153.58	1110.94	1055.27
1.509	1142.12	1136.02	1154.44	1111.18	1055.53
1.512	1142.7	1136.63	1155.29	1111.43	1055.8
1.515	1143.28	1137.24	1156.14	1111.68	1056.07
1.518	1143.86	1137.85	1156.99	1111.95	1056.35
1.521	1144.46	1138.46	1157.83	1112.22	1056.63
1.524	1145.06	1139.08	1158.66	1112.51	1056.93
1.527	1145.67	1139.69	1159.49	1112.8	1057.23
1.53	1146.28	1140.32	1160.32	1113.11	1057.54
1.533	1146.9	1140.94	1161.14	1113.42	1057.85
1.536	1147.53	1141.56	1161.95	1113.75	1058.17
1.539	1148.16	1142.19	1162.75	1114.08	1058.5
1.542	1148.8	1142.82	1163.55	1114.43	1058.84
1.545	1149.44	1143.45	1164.34	1114.78	1059.18
1.548	1150.09	1144.08	1165.13	1115.14	1059.53
1.551	1150.74	1144.71	1165.9	1115.52	1059.89
1.554	1151.4	1145.34	1166.67	1115.91	1060.26
1.557	1152.07	1145.97	1167.43	1116.3	1060.63
1.56	1152.74	1146.61	1168.18	1116.71	1061.01
1.563	1153.41	1147.24	1168.92	1117.13	1061.39
1.566	1154.09	1147.87	1169.65	1117.55	1061.72
1.569	1154.77	1148.5	1170.37	1117.99	1062.06
1.572	1155.45	1149.14	1171.08	1118.44	1062.4
1.575	1156.14	1149.77	1171.78	1118.9	1062.75
1.578	1156.84	1150.4	1172.46	1119.37	1063.11
1.581	1157.53	1151.02	1173.14	1119.85	1063.47
1.584	1158.23	1151.65	1173.81	1120.33	1063.84
1.587	1158.93	1152.27	1174.46	1120.83	1064.22
1.59	1159.63	1152.9	1175.11	1121.34	1064.6
1.593	1160.34	1153.52	1175.74	1121.86	1064.99
1.596	1161.05	1154.14	1176.35	1122.39	1065.39
1.599	1161.76	1154.75	1176.96	1122.93	1065.79
1.602	1162.47	1155.36	1177.55	1123.48	1066.2
1.605	1163.18	1155.97	1178.13	1124.04	1066.62
1.608	1163.89	1156.58	1178.7	1124.61	1067.04
1.611	1164.6	1157.18	1179.25	1125.19	1067.47
1.614	1165.31	1157.78	1179.79	1125.77	1067.9
1.617	1166.02	1158.38	1180.31	1126.37	1068.34
1.62	1166.74	1158.97	1180.83	1126.97	1068.79
1.623	1167.45	1159.56	1181.32	1127.58	1069.24
1.626	1168.16	1160.14	1181.81	1128.2	1069.7
1.629	1168.86	1160.72	1182.28	1128.83	1070.17
1.632	1169.57	1161.29	1182.73	1129.47	1070.64
1.635	1170.28	1161.86	1183.17	1130.11	1071.11
1.638	1170.98	1162.42	1183.59	1130.77	1071.59
1.641	1171.68	1162.98	1184	1131.43	1072.08
1.644	1172.38	1163.53	1184.4	1132.09	1072.57
1.647	1173.08	1164.08	1184.78	1132.77	1073.07
1.65	1173.77	1164.62	1185.14	1133.44	1073.57
1.653	1174.46	1165.15	1185.49	1134.13	1074.08
1.656	1175.15	1165.68	1185.83	1134.82	1074.59
1.659	1175.83	1166.2	1186.15	1135.52	1075.11
1.662	1176.51	1166.71	1186.45	1136.23	1075.64
1.665	1177.18	1167.21	1186.74	1136.93	1076.16
1.668	1177.85	1167.71	1187.01	1137.65	1076.69
1.671	1178.52	1168.2	1187.27	1138.37	1077.23
1.674	1179.18	1168.69	1187.51	1139.09	1077.77
1.677	1179.83	1169.16	1187.73	1139.82	1078.32
1.68	1180.48	1169.63	1187.94	1140.55	1078.87
1.683	1181.13	1170.09	1188.14	1141.28	1079.42
1.686	1181.77	1170.54	1188.32	1142.02	1079.98
1.689	1182.4	1170.98	1188.48	1142.76	1080.54
1.692	1183.03	1171.41	1188.63	1143.5	1081.1
1.695	1183.65	1171.83	1188.76	1144.25	1081.67
1.698	1184.26	1172.25	1188.88	1145	1082.24
1.701	1184.87	1172.65	1188.98	1145.75	1082.82
1.704	1185.47	1173.05	1189.06	1146.5	1083.39
1.707	1186.07	1173.43	1189.13	1147.25	1083.98
1.71	1186.66	1173.81	1189.19	1148	1084.56
1.713	1187.24	1174.17	1189.22	1148.75	1085.15
1.716	1187.81	1174.52	1189.25	1149.5	1085.74
1.719	1188.38	1174.87	1189.26	1150.26	1086.33
1.722	1188.94	1175.2	1189.25	1151.01	1086.92
1.725	1189.5	1175.52	1189.23	1151.76	1087.52
1.728	1190.04	1175.83	1189.19	1152.51	1088.12
1.731	1190.58	1176.13	1189.13	1153.26	1088.72
1.734	1191.11	1176.42	1189.07	1154	1089.33
1.737	1191.63	1176.7	1188.98	1154.74	1089.93
1.74	1192.15	1176.96	1188.89	1155.49	1090.54
1.743	1192.66	1177.22	1188.77	1156.22	1091.15
1.746	1193.16	1177.46	1188.65	1156.96	1091.76
1.749	1193.65	1177.69	1188.5	1157.69	1092.37
1.752	1194.14	1177.91	1188.35	1158.42	1092.98
1.755	1194.61	1178.12	1188.17	1159.14	1093.59
1.758	1195.08	1178.32	1187.99	1159.86	1094.21
1.761	1195.54	1178.5	1187.79	1160.58	1094.82
1.764	1195.99	1178.67	1187.58	1161.29	1095.44
1.767	1196.44	1178.83	1187.35	1161.99	1096.06
1.77	1196.87	1178.97	1187.11	1162.69	1096.67
1.773	1197.3	1179.11	1186.85	1163.39	1097.29
1.776	1197.72	1179.23	1186.59	1164.08	1097.91
1.779	1198.13	1179.34	1186.3	1164.76	1098.52
1.782	1198.53	1179.44	1186.01	1165.43	1099.14
1.785	1198.93	1179.52	1185.7	1166.1	1099.76
1.788	1199.32	1179.59	1185.39	1166.76	1100.37
1.791	1199.69	1179.65	1185.05	1167.41	1100.99
1.794	1200.06	1179.7	1184.71	1168.06	1101.6
1.797	1200.42	1179.73	1184.35	1168.7	1102.22
1.8	1200.78	1179.75	1183.98	1169.33	1102.83
1.803	1201.12	1179.76	1183.6	1169.95	1103.44
1.806	1201.45	1179.76	1183.21	1170.56	1104.05
1.809	1201.78	1179.74	1182.81	1171.16	1104.66
1.812	1202.1	1179.71	1182.4	1171.76	1105.27
1.815	1202.41	1179.67	1181.97	1172.34	1105.87
1.818	1202.71	1179.62	1181.54	1172.92	1106.48
1.821	1203	1179.55	1181.09	1173.49	1107.08
1.824	1203.29	1179.47	1180.64	1174.04	1107.68
1.827	1203.56	1179.38	1180.17	1174.59	1108.28
1.83	1203.83	1179.28	1179.7	1175.13	1108.87
1.833	1204.08	1179.16	1179.22	1175.65	1109.46
1.836	1204.33	1179.04	1178.73	1176.17	1110.05
1.839	1204.43	1178.9	1178.22	1176.67	1110.64
1.842	1204.24	1178.75	1177.71	1177.16	1111.23
1.845	1204.04	1178.59	1177.2	1177.65	1111.81
1.848	1203.83	1178.41	1176.67	1178.12	1112.38
1.851	1203.61	1178.23	1176.14	1178.58	1112.96
1.854	1203.38	1178.03	1175.6	1179.02	1113.53
1.857	1203.15	1177.83	1175.05	1179.46	1114.1
1.86	1202.9	1177.61	1174.49	1179.88	1114.66
1.863	1202.65	1177.38	1173.93	1180.3	1115.22
1.866	1202.39	1177.14	1173.36	1180.7	1115.78
1.869	1202.12	1176.89	1172.79	1181.08	1116.33
1.872	1201.84	1176.63	1172.21	1181.46	1116.88
1.875	1201.55	1176.36	1171.63	1181.82	1117.42
1.878	1201.25	1176.08	1171.04	1182.17	1117.96
1.881	1200.95	1175.79	1170.44	1182.51	1118.5
1.884	1200.64	1175.49	1169.84	1182.84	1119.03
1.887	1200.31	1175.18	1169.24	1183.15	1119.55
1.89	1199.99	1174.86	1168.63	1183.45	1120.07
1.893	1199.65	1174.54	1168.02	1183.74	1120.59
1.896	1199.3	1174.2	1167.4	1184.01	1121.1
1.899	1198.95	1173.85	1166.78	1184.27	1121.61
1.902	1198.59	1173.5	1166.16	1184.52	1122.11
1.905	1198.22	1173.14	1165.54	1184.76	1122.6
1.908	1197.84	1172.77	1164.91	1184.98	1123.09
1.911	1197.46	1172.39	1164.28	1185.19	1123.58
1.914	1197.07	1172	1163.65	1185.39	1124.06
1.917	1196.67	1171.61	1163.02	1185.57	1124.53
1.92	1196.26	1171.21	1162.38	1185.74	1124.99
1.923	1195.85	1170.8	1161.74	1185.9	1125.46
1.926	1195.43	1170.38	1161.11	1186.04	1125.91
1.929	1195	1169.96	1160.47	1186.17	1126.36
1.932	1194.57	1169.53	1159.83	1186.29	1126.8
1.935	1194.12	1169.09	1159.19	1186.4	1127.24
1.938	1193.68	1168.65	1158.55	1186.49	1127.67
1.941	1193.22	1168.2	1157.92	1186.57	1128.09
1.944	1192.76	1167.75	1157.28	1186.64	1128.51
1.947	1192.29	1167.29	1156.64	1186.69	1128.92
1.95	1191.82	1166.82	1156.01	1186.74	1129.33
1.953	1191.34	1166.35	1155.37	1186.77	1129.72
1.956	1190.86	1165.87	1154.74	1186.78	1130.11
1.959	1190.37	1165.39	1154.1	1186.79	1130.5
1.962	1189.88	1164.91	1153.47	1186.78	1130.87
1.965	1189.38	1164.42	1152.85	1186.76	1131.24
1.968	1188.87	1163.92	1152.22	1186.72	1131.61
1.971	1188.36	1163.42	1151.6	1186.68	1131.96
1.974	1187.85	1162.92	1150.97	1186.62	1132.31
1.977	1187.33	1162.41	1150.36	1186.55	1132.65
1.98	1186.8	1161.9	1149.74	1186.47	1132.99
1.983	1186.27	1161.39	1149.13	1186.38	1133.31
1.986	1185.74	1160.87	1148.52	1186.27	1133.63
1.989	1185.21	1160.35	1147.92	1186.15	1133.94
1.992	1184.67	1159.82	1147.32	1186.03	1134.25
1.995	1184.12	1159.3	1146.72	1185.89	1134.55
1.998	1183.58	1158.77	1146.13	1185.73	1134.84
2.001	1183.03	1158.24	1145.54	1185.57	1135.12
2.004	1182.47	1157.7	1144.96	1185.4	1135.39
2.007	1181.92	1157.17	1144.38	1185.21	1135.66
2.01	1181.36	1156.63	1143.8	1185.02	1135.92
2.013	1180.8	1156.09	1143.23	1184.81	1136.17
2.016	1180.23	1155.55	1142.67	1184.59	1136.41
2.019	1179.66	1155.01	1142.11	1184.36	1136.65
2.022	1179.1	1154.46	1141.56	1184.12	1136.88
2.025	1178.52	1153.92	1141.01	1183.87	1137.1
2.028	1177.95	1153.38	1140.47	1183.61	1137.31
2.031	1177.38	1152.83	1139.93	1183.34	1137.51
2.034	1176.8	1152.29	1139.4	1183.07	1137.71
2.037	1176.22	1151.74	1138.87	1182.78	1137.9
2.04	1175.64	1151.19	1138.36	1182.48	1138.08
2.043	1175.06	1150.65	1137.84	1182.17	1138.25
2.046	1174.48	1150.1	1137.34	1181.85	1138.42
2.049	1173.9	1149.56	1136.84	1181.52	1138.58
2.052	1173.32	1149.01	1136.34	1181.19	1138.73
2.055	1172.74	1148.47	1135.86	1180.84	1138.87
2.058	1172.15	1147.92	1135.37	1180.49	1139
2.061	1171.57	1147.38	1134.9	1180.13	1139.13
2.064	1170.98	1146.84	1134.43	1179.76	1139.24
2.067	1170.4	1146.3	1133.97	1179.38	1139.35
2.07	1169.82	1145.76	1133.52	1179	1139.45
2.073	1169.23	1145.23	1133.07	1178.6	1139.55
2.076	1168.65	1144.69	1132.63	1178.2	1139.63
2.079	1168.07	1144.16	1132.19	1177.79	1139.71
2.082	1167.48	1143.63	1131.77	1177.38	1139.78
2.085	1166.9	1143.1	1131.35	1176.95	1139.84
2.088	1166.32	1142.58	1130.93	1176.52	1139.9
2.091	1165.74	1142.05	1130.52	1176.08	1139.94
2.094	1165.17	1141.53	1130.12	1175.64	1139.98
2.097	1164.59	1141.02	1129.73	1175.19	1140.01
2.1	1164.01	1140.5	1129.34	1174.74	1140.04
2.103	1163.44	1139.99	1128.96	1174.27	1140.05
2.106	1162.87	1139.48	1128.59	1173.81	1140.06
2.109	1162.3	1138.97	1128.22	1173.33	1140.06
2.112	1161.73	1138.47	1127.86	1172.85	1140.05
2.115	1161.16	1137.97	1127.51	1172.37	1140.03
2.118	1160.6	1137.47	1127.16	1171.88	1140.01
2.121	1160.03	1136.98	1126.82	1171.39	1139.98
2.124	1159.47	1136.49	1126.49	1170.89	1139.94
2.127	1158.92	1136.01	1126.17	1170.39	1139.89
2.13	1158.36	1135.53	1125.84	1169.88	1139.84
2.133	1157.81	1135.05	1125.53	1169.37	1139.78
2.136	1157.26	1134.58	1125.23	1168.85	1139.71
2.139	1156.71	1134.11	1124.93	1168.34	1139.75
2.142	1156.17	1133.64	1124.63	1167.81	1139.78
2.145	1155.63	1133.18	1124.34	1167.29	1139.8
2.148	1155.09	1132.72	1124.06	1166.76	1139.81
2.151	1154.55	1132.27	1123.79	1166.23	1139.82
2.154	1154.02	1131.82	1123.52	1165.7	1139.82
2.157	1153.49	1131.37	1123.26	1165.16	1139.81
2.16	1152.97	1130.93	1123	1164.62	1139.8
2.163	1152.44	1130.5	1122.75	1164.08	1139.78
2.166	1151.93	1130.07	1122.51	1163.54	1139.75
2.169	1151.41	1129.64	1122.27	1163	1139.71
2.172	1150.9	1129.22	1122.04	1162.45	1139.67
2.175	1150.4	1128.8	1121.82	1161.91	1139.62
2.178	1149.89	1128.39	1121.6	1161.36	1139.57
2.181	1149.39	1127.98	1121.38	1160.81	1139.5
2.184	1148.9	1127.57	1121.17	1160.26	1139.43
2.187	1148.41	1127.17	1120.97	1159.71	1139.36
2.19	1147.92	1126.78	1120.78	1159.16	1139.27
2.193	1147.44	1126.39	1120.58	1158.61	1139.18
2.196	1146.96	1126	1120.4	1158.06	1139.09
2.199	1146.49	1125.62	1120.22	1157.51	1138.98
2.202	1146.02	1125.24	1120.04	1156.96	1138.87
2.205	1145.56	1124.87	1119.87	1156.41	1138.76
2.208	1145.1	1124.5	1119.71	1155.86	1138.64
2.211	1144.65	1124.13	1119.55	1155.32	1138.51
2.214	1144.2	1123.77	1119.4	1154.77	1138.37
2.217	1143.75	1123.42	1119.25	1154.22	1138.23
2.22	1143.31	1123.07	1119.11	1153.68	1138.09
2.223	1142.88	1122.72	1118.97	1153.13	1137.93
2.226	1142.44	1122.38	1118.83	1152.59	1137.77
2.229	1142.02	1122.04	1118.7	1152.05	1137.61
2.232	1141.6	1121.7	1118.58	1151.52	1137.44
2.235	1141.18	1121.37	1118.46	1150.98	1137.26
2.238	1140.77	1121.05	1118.35	1150.45	1137.08
2.241	1140.36	1120.72	1118.24	1149.91	1136.89
2.244	1139.96	1120.41	1118.13	1149.39	1136.7
2.247	1139.57	1120.09	1118.03	1148.86	1136.5
2.25	1139.17	1119.78	1117.94	1148.34	1136.3
2.253	1138.79	1119.47	1117.85	1147.82	1136.09
2.256	1138.41	1119.17	1117.76	1147.3	1135.87
2.259	1138.03	1118.87	1117.68	1146.78	1135.65
2.262	1137.66	1118.57	1117.6	1146.27	1135.43
2.265	1137.29	1118.28	1117.52	1145.76	1135.19
2.268	1136.93	1117.99	1117.45	1145.26	1134.96
2.271	1136.57	1117.7	1117.39	1144.76	1134.72
2.274	1136.21	1117.42	1117.33	1144.26	1134.47
2.277	1135.87	1117.14	1117.27	1143.77	1134.22
2.28	1135.52	1116.87	1117.21	1143.28	1133.97
2.283	1135.18	1116.6	1117.16	1142.8	1133.71
2.286	1134.85	1116.33	1117.12	1142.31	1133.44
2.289	1134.52	1116.06	1117.07	1141.84	1133.17
2.292	1134.19	1115.8	1117.04	1141.37	1132.9
2.295	1134.06	1115.54	1117	1140.9	1132.62
2.298	1133.93	1115.28	1116.97	1140.43	1132.34
2.301	1133.81	1115.03	1116.94	1139.98	1132.05
2.304	1133.69	1114.78	1116.91	1139.52	1131.76
2.307	1133.58	1114.53	1116.89	1139.07	1131.47
2.31	1133.47	1114.29	1116.87	1138.63	1131.17
2.313	1133.36	1114.05	1116.86	1138.19	1130.87
2.316	1133.26	1113.81	1116.84	1137.75	1130.56
2.319	1133.16	1113.57	1116.83	1137.32	1130.25
2.322	1133.06	1113.34	1116.82	1136.9	1129.93
2.325	1132.97	1113.11	1116.82	1136.48	1129.62
2.328	1132.88	1112.89	1116.82	1136.06	1129.29
2.331	1132.8	1112.66	1116.82	1135.65	1128.97
2.334	1132.72	1112.44	1116.82	1135.25	1128.64
2.337	1132.64	1112.22	1116.83	1134.85	1128.31
2.34	1132.56	1112.01	1116.84	1134.45	1127.97
2.343	1132.49	1111.8	1116.85	1134.06	1127.63
2.346	1132.42	1111.59	1116.86	1133.68	1127.29
2.349	1132.36	1111.38	1116.87	1133.3	1126.95
2.352	1132.29	1111.18	1116.89	1132.93	1126.6
2.355	1132.23	1110.98	1116.91	1132.56	1126.25
2.358	1132.18	1110.78	1116.93	1132.2	1125.89
2.361	1132.12	1110.58	1116.96	1131.84	1125.53
2.364	1132.07	1110.39	1116.98	1131.49	1125.17
2.367	1132.02	1110.2	1117.01	1131.14	1124.81
2.37	1131.97	1110.01	1117.04	1130.8	1124.45
2.373	1131.93	1109.83	1117.07	1130.47	1124.08
2.376	1131.89	1109.65	1117.1	1130.14	1123.71
2.379	1131.85	1109.47	1117.14	1129.81	1123.34
2.382	1131.81	1109.3	1117.17	1129.49	1122.96
2.385	1131.77	1109.12	1117.21	1129.18	1122.58
2.388	1131.74	1108.95	1117.25	1128.87	1122.2
2.391	1131.7	1108.79	1117.29	1128.56	1121.82
2.394	1131.67	1108.62	1117.34	1128.27	1121.44
2.397	1131.65	1108.46	1117.38	1127.97	1121.05
2.4	1131.62	1108.31	1117.43	1127.68	1120.67
2.403	1131.59	1108.15	1117.48	1127.4	1120.28
2.406	1131.57	1108	1117.52	1127.12	1119.89
2.409	1131.55	1107.85	1117.58	1126.85	1119.49
2.412	1131.53	1107.7	1117.63	1126.58	1119.1
2.415	1131.51	1107.56	1117.68	1126.32	1118.7
2.418	1131.49	1107.42	1117.74	1126.06	1118.31
2.421	1131.47	1107.29	1117.79	1125.81	1117.91
2.424	1131.46	1107.15	1117.85	1125.57	1117.51
2.427	1131.44	1107.02	1117.91	1125.32	1117.11
2.43	1131.43	1106.9	1117.97	1125.09	1116.7
2.433	1131.42	1106.77	1118.04	1124.85	1116.3
2.436	1131.41	1106.65	1118.1	1124.63	1115.9
2.439	1131.4	1106.54	1118.16	1124.4	1115.49
2.442	1131.39	1106.42	1118.23	1124.19	1115.08
2.445	1131.38	1106.31	1118.3	1123.97	1114.67
2.448	1131.37	1106.21	1118.37	1123.77	1114.27
2.451	1131.36	1106.1	1118.44	1123.56	1113.86
2.454	1131.35	1106	1118.51	1123.36	1113.45
2.457	1131.35	1105.91	1118.58	1123.17	1113.04
2.46	1131.34	1105.81	1118.65	1122.98	1112.62
2.463	1131.34	1105.72	1118.72	1122.8	1112.21
2.466	1131.33	1105.64	1118.8	1122.62	1111.8
2.469	1131.32	1105.55	1118.87	1122.44	1111.39
2.472	1131.32	1105.48	1118.95	1122.27	1110.98
2.475	1131.31	1105.4	1119.02	1122.1	1110.56
2.478	1131.31	1105.33	1119.1	1121.94	1110.15
2.481	1131.3	1105.26	1119.18	1121.78	1109.74
2.484	1131.3	1105.19	1119.26	1121.63	1109.32
2.487	1131.29	1105.13	1119.33	1121.48	1108.91
2.49	1131.28	1105.08	1119.41	1121.33	1108.49
2.493	1131.28	1105.02	1119.49	1121.19	1108.08
2.496	1131.27	1104.97	1119.57	1121.05	1107.67
2.499	1131.26	1104.93	1119.65	1120.92	1107.26
2.502	1131.25	1104.88	1119.73	1120.79	1106.84
2.505	1131.24	1104.84	1119.81	1120.67	1106.43
2.508	1131.23	1104.81	1119.89	1120.54	1106.02
2.511	1131.22	1104.78	1119.97	1120.43	1105.61
2.514	1131.21	1104.75	1120.05	1120.31	1105.19
2.517	1131.2	1104.72	1120.12	1120.2	1104.78
2.52	1131.19	1104.7	1120.2	1120.09	1104.37
2.523	1131.17	1104.69	1120.28	1119.99	1103.96
2.526	1131.15	1104.68	1120.36	1119.89	1103.56
2.529	1131.14	1104.67	1120.43	1119.79	1103.15
2.532	1131.12	1104.66	1120.51	1119.7	1102.74
2.535	1131.1	1104.66	1120.58	1119.61	1102.33
2.538	1131.08	1104.66	1120.66	1119.52	1101.93
2.541	1131.05	1104.67	1120.73	1119.44	1101.52
2.544	1131.03	1104.68	1120.8	1119.35	1101.12
2.547	1131	1104.69	1120.87	1119.28	1100.72
2.55	1130.98	1104.71	1120.94	1119.2	1100.32
2.553	1130.95	1104.73	1121.01	1119.13	1099.92
2.556	1130.92	1104.76	1121.08	1119.06	1099.52
2.559	1130.88	1104.78	1121.14	1118.99	1099.12
2.562	1130.85	1104.82	1121.21	1118.92	1098.72
2.565	1130.81	1104.85	1121.27	1118.86	1098.33
2.568	1130.77	1104.89	1121.33	1118.8	1097.93
2.571	1130.73	1104.93	1121.39	1118.74	1097.54
2.574	1130.69	1104.98	1121.45	1118.69	1097.15
2.577	1130.65	1105.03	1121.5	1118.63	1096.76
2.58	1130.61	1105.08	1121.56	1118.58	1096.37
2.583	1130.56	1105.14	1121.61	1118.53	1095.98
2.586	1130.51	1105.2	1121.66	1118.48	1095.6
2.589	1130.46	1105.26	1121.71	1118.44	1095.21
2.592	1130.41	1105.33	1121.76	1118.39	1094.83
2.595	1130.36	1105.39	1121.8	1118.35	1094.45
2.598	1130.3	1105.47	1121.85	1118.31	1094.07
2.601	1130.25	1105.54	1121.89	1118.27	1093.7
2.604	1130.19	1105.62	1121.93	1118.23	1093.32
2.607	1130.13	1105.7	1121.96	1118.19	1092.95
2.61	1130.07	1105.79	1122	1118.15	1092.58
2.613	1130.01	1105.87	1122.03	1118.12	1092.21
2.616	1129.94	1105.96	1122.06	1118.09	1091.84
2.619	1129.88	1106.05	1122.09	1118.05	1091.48
2.622	1129.81	1106.15	1122.11	1118.02	1091.11
2.625	1129.75	1106.24	1122.14	1117.99	1090.75
2.628	1129.68	1106.34	1122.16	1117.96	1090.39
2.631	1129.61	1106.45	1122.18	1117.93	1090.04
2.634	1129.54	1106.55	1122.2	1117.9	1089.68
2.637	1129.47	1106.66	1122.21	1117.88	1089.33
2.64	1129.4	1106.76	1122.23	1117.85	1088.98
2.643	1129.33	1106.87	1122.24	1117.82	1088.63
2.646	1129.25	1106.98	1122.25	1117.8	1088.28
2.649	1129.18	1107.1	1122.25	1117.77	1087.94
2.652	1129.11	1107.21	1122.26	1117.75	1087.6
2.655	1129.03	1107.33	1122.26	1117.72	1087.26
2.658	1128.96	1107.44	1122.26	1117.7	1086.92
2.661	1128.88	1107.56	1122.26	1117.67	1086.59
2.664	1128.81	1107.68	1122.25	1117.65	1086.26
2.667	1128.73	1107.8	1122.24	1117.63	1085.93
2.67	1128.66	1107.93	1122.24	1117.61	1085.6
2.673	1128.58	1108.05	1122.22	1117.58	1085.28
2.676	1128.5	1108.17	1122.21	1117.56	1084.96
2.679	1128.43	1108.29	1122.2	1117.54	1084.64
2.682	1128.35	1108.42	1122.18	1117.52	1084.32
2.685	1128.28	1108.54	1122.16	1117.49	1084.01
2.688	1128.2	1108.67	1122.14	1117.47	1083.7
2.691	1128.13	1108.79	1122.11	1117.45	1083.39
2.694	1128.05	1108.92	1122.09	1117.43	1083.08
2.697	1127.98	1109.04	1122.06	1117.41	1082.78
2.7	1127.9	1109.17	1122.03	1117.38	1082.48
2.703	1127.83	1109.29	1122	1117.36	1082.18
2.706	1127.76	1109.41	1121.96	1117.34	1081.89
2.709	1127.68	1109.54	1121.93	1117.32	1081.59
2.712	1127.61	1109.66	1121.89	1117.29	1081.3
2.715	1127.54	1109.78	1121.85	1117.27	1081.02
2.718	1127.47	1109.9	1121.81	1117.25	1080.73
2.721	1127.4	1110.02	1121.77	1117.23	1080.45
2.724	1127.34	1110.14	1121.72	1117.2	1080.18
2.727	1127.27	1110.26	1121.67	1117.18	1079.9
2.73	1127.2	1110.37	1121.62	1117.16	1079.63
2.733	1127.14	1110.49	1121.57	1117.13	1079.36
2.736	1127.07	1110.6	1121.52	1117.11	1079.1
2.739	1127.01	1110.71	1121.47	1117.08	1078.83
2.742	1126.95	1110.82	1121.41	1117.06	1078.57
2.745	1126.88	1110.93	1121.35	1117.03	1078.32
2.748	1126.82	1111.04	1121.29	1117.01	1078.06
2.751	1126.77	1111.15	1121.23	1116.98	1077.81
2.754	1126.71	1111.25	1121.17	1116.96	1077.57
2.757	1126.65	1111.35	1121.11	1116.93	1077.32
2.76	1126.6	1111.45	1121.04	1116.91	1077.08
2.763	1126.54	1111.55	1120.98	1116.88	1076.84
2.766	1126.49	1111.64	1120.91	1116.85	1076.61
2.769	1126.44	1111.73	1120.84	1116.83	1076.38
2.772	1126.39	1111.83	1120.77	1116.8	1076.15
2.775	1126.34	1111.91	1120.7	1116.77	1075.92
2.778	1126.29	1112	1120.63	1116.74	1075.7
2.781	1126.25	1112.08	1120.55	1116.72	1075.48
2.784	1126.2	1112.16	1120.47	1116.69	1075.27
2.787	1126.16	1112.24	1120.4	1116.66	1075.05
2.79	1126.11	1112.32	1120.32	1116.63	1074.85
2.793	1126.07	1112.39	1120.24	1116.6	1074.64
2.796	1126.03	1112.46	1120.16	1116.57	1074.44
2.799	1126	1112.53	1120.07	1116.54	1074.24
2.802	1125.96	1112.59	1119.99	1116.51	1074.04
2.805	1125.92	1112.65	1119.9	1116.48	1073.85
2.808	1125.89	1112.71	1119.81	1116.45	1073.66
2.811	1125.86	1112.77	1119.73	1116.42	1073.47
2.814	1125.82	1112.82	1119.64	1116.38	1073.29
2.817	1125.79	1112.87	1119.54	1116.35	1073.11
2.82	1125.77	1112.92	1119.45	1116.32	1072.94
2.823	1125.74	1112.96	1119.36	1116.29	1072.76
2.826	1125.71	1113	1119.26	1116.25	1072.59
2.829	1125.69	1113.04	1119.16	1116.22	1072.43
2.832	1125.66	1113.07	1119.06	1116.18	1072.26
2.835	1125.64	1113.1	1118.96	1116.15	1072.1
2.838	1125.62	1113.13	1118.86	1116.11	1071.95
2.841	1125.6	1113.16	1118.76	1116.08	1071.79
2.844	1125.58	1113.18	1118.65	1116.04	1071.64
2.847	1125.56	1113.2	1118.54	1116	1071.5
2.85	1125.54	1113.21	1118.44	1115.97	1071.35
2.853	1125.53	1113.22	1118.33	1115.93	1071.21
2.856	1125.51	1113.23	1118.22	1115.89	1071.08
2.859	1125.5	1113.24	1118.1	1115.85	1070.94
2.862	1125.49	1113.24	1117.99	1115.81	1070.81
2.865	1125.47	1113.24	1117.87	1115.77	1070.69
2.868	1125.46	1113.24	1117.76	1115.73	1070.56
2.871	1125.45	1113.23	1117.64	1115.69	1070.44
2.874	1125.45	1113.22	1117.52	1115.64	1070.32
2.877	1125.44	1113.21	1117.4	1115.6	1070.21
2.88	1125.43	1113.2	1117.28	1115.56	1070.1
2.883	1125.43	1113.18	1117.15	1115.51	1069.99
2.886	1125.42	1113.16	1117.03	1115.47	1069.88
2.889	1125.42	1113.13	1116.9	1115.42	1069.78
2.892	1125.42	1113.11	1116.77	1115.38	1069.68
2.895	1125.42	1113.08	1116.65	1115.33	1069.54
2.898	1125.42	1113.04	1116.52	1115.28	1069.4
2.901	1125.42	1113.01	1116.39	1115.23	1069.26
2.904	1125.42	1112.97	1116.25	1115.19	1069.12
2.907	1125.42	1112.93	1116.12	1115.14	1068.99
2.91	1125.42	1112.89	1115.99	1115.09	1068.86
2.913	1125.43	1112.84	1115.86	1115.04	1068.74
2.916	1125.43	1112.79	1115.72	1114.98	1068.61
2.919	1125.44	1112.74	1115.58	1114.93	1068.49
2.922	1125.44	1112.69	1115.45	1114.88	1068.38
2.925	1125.45	1112.63	1115.31	1114.83	1068.26
2.928	1125.46	1112.57	1115.17	1114.77	1068.15
2.931	1125.47	1112.51	1115.04	1114.72	1068.04
2.934	1125.48	1112.45	1114.9	1114.66	1067.93
2.937	1125.49	1112.39	1114.76	1114.61	1067.83
2.94	1125.5	1112.32	1114.62	1114.55	1067.73
2.943	1125.51	1112.25	1114.48	1114.49	1067.63
2.946	1125.52	1112.18	1114.34	1114.43	1067.54
2.949	1125.53	1112.1	1114.2	1114.38	1067.45
2.952	1125.55	1112.03	1114.06	1114.32	1067.36
2.955	1125.56	1111.95	1113.92	1114.26	1067.27
2.958	1125.58	1111.87	1113.78	1114.2	1067.19
2.961	1125.6	1111.79	1113.64	1114.14	1067.11
2.964	1125.61	1111.71	1113.5	1114.08	1067.03
2.967	1125.63	1111.63	1113.36	1114.01	1066.95
2.97	1125.65	1111.54	1113.22	1113.95	1066.88
2.973	1125.67	1111.46	1113.08	1113.89	1066.81
2.976	1125.69	1111.37	1112.94	1113.83	1066.74
2.979	1125.71	1111.28	1112.8	1113.77	1066.67
2.982	1125.73	1111.19	1112.67	1113.7	1066.61
2.985	1125.76	1111.09	1112.53	1113.64	1066.55
2.988	1125.78	1111	1112.39	1113.57	1066.49
2.991	1125.8	1110.91	1112.25	1113.51	1066.43
2.994	1125.83	1110.81	1112.12	1113.45	1066.38
2.997	1125.85	1110.71	1111.98	1113.38	1066.33
3	1125.88	1110.61	1111.85	1113.32	1066.28
3.003	1125.91	1110.52	1111.71	1113.25	1066.23
3.006	1125.93	1110.42	1111.58	1113.19	1066.19
3.009	1125.96	1110.31	1111.45	1113.12	1066.14
3.012	1125.99	1110.21	1111.32	1113.06	1066.1
3.015	1126.02	1110.11	1111.19	1112.99	1066.06
3.018	1126.05	1110.01	1111.06	1112.93	1066.03
3.021	1126.08	1109.9	1110.93	1112.86	1065.99
3.024	1126.11	1109.8	1110.8	1112.8	1065.96
3.027	1126.14	1109.69	1110.68	1112.73	1065.93
3.03	1126.17	1109.59	1110.55	1112.67	1065.9
3.033	1126.2	1109.48	1110.43	1112.6	1065.88
3.036	1126.24	1109.38	1110.31	1112.54	1065.85
3.039	1126.27	1109.27	1110.19	1112.47	1065.83
3.042	1126.3	1109.16	1110.07	1112.41	1065.81
3.045	1126.34	1109.05	1109.95	1112.34	1065.79
3.048	1126.37	1108.94	1109.83	1112.28	1065.77
3.051	1126.4	1108.84	1109.72	1112.21	1065.76
3.054	1126.44	1108.73	1109.6	1112.15	1065.74
3.057	1126.47	1108.62	1109.49	1112.09	1065.73
3.06	1126.51	1108.51	1109.38	1112.02	1065.72
3.063	1126.54	1108.4	1109.27	1111.96	1065.71
3.066	1126.58	1108.29	1109.17	1111.9	1065.7
3.069	1126.61	1108.18	1109.06	1111.83	1065.7
3.072	1126.65	1108.08	1108.96	1111.77	1065.69
3.075	1126.68	1107.97	1108.86	1111.71	1065.69
3.078	1126.72	1107.86	1108.76	1111.64	1065.69
3.081	1126.75	1107.75	1108.66	1111.58	1065.69
3.084	1126.79	1107.64	1108.57	1111.52	1065.69
3.087	1126.82	1107.54	1108.47	1111.46	1065.69
3.09	1126.86	1107.43	1108.38	1111.4	1065.69
3.093	1126.89	1107.32	1108.29	1111.33	1065.7
3.096	1126.93	1107.22	1108.21	1111.27	1065.7
3.099	1126.96	1107.11	1108.12	1111.21	1065.71
3.102	1126.99	1107.01	1108.04	1111.15	1065.72
3.105	1127.03	1106.9	1107.96	1111.09	1065.73
3.108	1127.06	1106.8	1107.88	1111.03	1065.74
3.111	1127.09	1106.7	1107.81	1110.97	1065.75
3.114	1127.12	1106.6	1107.74	1110.91	1065.76
3.117	1127.15	1106.5	1107.67	1110.85	1065.78
3.12	1127.18	1106.4	1107.6	1110.79	1065.79
3.123	1127.21	1106.3	1107.54	1110.73	1065.81
3.126	1127.24	1106.21	1107.47	1110.67	1065.82
3.129	1127.27	1106.11	1107.41	1110.6	1065.84
3.132	1127.3	1106.02	1107.35	1110.54	1065.86
3.135	1127.33	1105.92	1107.3	1110.48	1065.87
3.138	1127.35	1105.83	1107.25	1110.43	1065.89
3.141	1127.38	1105.74	1107.2	1110.37	1065.91
3.144	1127.4	1105.65	1107.15	1110.31	1065.93
3.147	1127.43	1105.57	1107.1	1110.25	1065.95
3.15	1127.45	1105.48	1107.06	1110.19	1065.97
3.153	1127.47	1105.4	1107.02	1110.13	1066
3.156	1127.49	1105.32	1106.98	1110.07	1066.02
3.159	1127.51	1105.24	1106.95	1110.01	1066.04
3.162	1127.53	1105.17	1106.91	1109.95	1066.06
3.165	1127.55	1105.09	1106.88	1109.89	1066.09
3.168	1127.57	1105.02	1106.86	1109.83	1066.11
3.171	1127.59	1104.95	1106.83	1109.77	1066.13
3.174	1127.6	1104.88	1106.81	1109.71	1066.16
3.177	1127.61	1104.82	1106.79	1109.65	1066.18
3.18	1127.63	1104.75	1106.77	1109.59	1066.21
3.183	1127.64	1104.69	1106.75	1109.53	1066.23
3.186	1127.65	1104.64	1106.74	1109.48	1066.26
3.189	1127.66	1104.58	1106.73	1109.42	1066.29
3.192	1127.67	1104.53	1106.72	1109.36	1066.31
3.195	1127.68	1104.48	1106.71	1109.3	1066.34
3.198	1127.68	1104.43	1106.7	1109.24	1066.36
3.201	1127.69	1104.39	1106.7	1109.18	1066.39
3.204	1127.7	1104.35	1106.7	1109.13	1066.42
3.207	1127.7	1104.31	1106.7	1109.07	1066.44
3.21	1127.7	1104.28	1106.7	1109.01	1066.47
3.213	1127.71	1104.25	1106.71	1108.96	1066.49
3.216	1127.71	1104.22	1106.71	1108.9	1066.52
3.219	1127.71	1104.19	1106.72	1108.84	1066.55
3.222	1127.71	1104.17	1106.73	1108.79	1066.57
3.225	1127.71	1104.15	1106.75	1108.73	1066.6
3.228	1127.71	1104.13	1106.76	1108.68	1066.62
3.231	1127.7	1104.12	1106.78	1108.62	1066.65
3.234	1127.7	1104.11	1106.8	1108.57	1066.67
3.237	1127.7	1104.11	1106.82	1108.52	1066.7
3.24	1127.69	1104.1	1106.84	1108.47	1066.72
3.243	1127.69	1104.1	1106.87	1108.41	1066.75
3.246	1127.68	1104.1	1106.89	1108.36	1066.77
3.249	1127.67	1104.11	1106.92	1108.31	1066.8
3.252	1127.67	1104.12	1106.95	1108.26	1066.82
3.255	1127.66	1104.13	1106.98	1108.21	1066.85
3.258	1127.65	1104.15	1107.01	1108.17	1066.87
3.261	1127.64	1104.17	1107.05	1108.12	1066.89
3.264	1127.63	1104.19	1107.09	1108.07	1066.92
3.267	1127.62	1104.21	1107.13	1108.03	1066.94
3.27	1127.61	1104.24	1107.17	1107.98	1066.96
3.273	1127.6	1104.27	1107.21	1107.94	1066.98
3.276	1127.59	1104.3	1107.25	1107.89	1067
3.279	1127.58	1104.34	1107.3	1107.85	1067.03
3.282	1127.57	1104.38	1107.34	1107.81	1067.05
3.285	1127.56	1104.42	1107.39	1107.77	1067.07
3.288	1127.54	1104.47	1107.44	1107.73	1067.09
3.291	1127.53	1104.51	1107.49	1107.69	1067.11
3.294	1127.52	1104.56	1107.55	1107.66	1067.13
3.297	1127.5	1104.62	1107.6	1107.62	1067.15
3.3	1127.49	1104.67	1107.66	1107.58	1067.16
3.303	1127.47	1104.73	1107.71	1107.55	1067.18
3.306	1127.46	1104.79	1107.77	1107.52	1067.2
3.309	1127.44	1104.85	1107.83	1107.49	1067.22
3.312	1127.42	1104.91	1107.89	1107.45	1067.23
3.315	1127.41	1104.98	1107.95	1107.42	1067.25
3.318	1127.39	1105.05	1108.02	1107.4	1067.27
3.321	1127.37	1105.12	1108.08	1107.37	1067.28
3.324	1127.35	1105.19	1108.15	1107.34	1067.3
3.327	1127.33	1105.26	1108.21	1107.32	1067.31
3.33	1127.32	1105.34	1108.28	1107.29	1067.33
3.333	1127.3	1105.42	1108.35	1107.27	1067.34
3.336	1127.28	1105.49	1108.42	1107.25	1067.36
3.339	1127.26	1105.57	1108.49	1107.22	1067.37
3.342	1127.23	1105.65	1108.56	1107.2	1067.38
3.345	1127.21	1105.74	1108.64	1107.18	1067.39
3.348	1127.19	1105.82	1108.71	1107.16	1067.41
3.351	1127.17	1105.9	1108.78	1107.15	1067.42
3.354	1127.15	1105.99	1108.86	1107.13	1067.43
3.357	1127.13	1106.07	1108.93	1107.11	1067.44
3.36	1127.1	1106.16	1109.01	1107.1	1067.45
3.363	1127.08	1106.25	1109.09	1107.09	1067.46
3.366	1127.06	1106.33	1109.17	1107.07	1067.47
3.369	1127.03	1106.42	1109.25	1107.06	1067.48
3.372	1127.01	1106.51	1109.32	1107.05	1067.49
3.375	1126.98	1106.6	1109.4	1107.04	1067.5
3.378	1126.96	1106.68	1109.48	1107.03	1067.51
3.381	1126.94	1106.77	1109.57	1107.02	1067.52
3.384	1126.91	1106.86	1109.65	1107.01	1067.52
3.387	1126.89	1106.95	1109.73	1107	1067.53
3.39	1126.86	1107.03	1109.81	1107	1067.54
3.393	1126.83	1107.12	1109.89	1106.99	1067.55
3.396	1126.81	1107.21	1109.98	1106.99	1067.55
3.399	1126.78	1107.29	1110.06	1106.98	1067.56
3.402	1126.76	1107.38	1110.14	1106.98	1067.57
3.405	1126.73	1107.46	1110.23	1106.97	1067.57
3.408	1126.7	1107.54	1110.31	1106.97	1067.58
3.411	1126.67	1107.63	1110.39	1106.97	1067.59
3.414	1126.65	1107.71	1110.48	1106.97	1067.59
3.417	1126.62	1107.79	1110.56	1106.97	1067.6
3.42	1126.59	1107.87	1110.64	1106.97	1067.6
3.423	1126.56	1107.94	1110.72	1106.97	1067.61
3.426	1126.54	1108.02	1110.81	1106.97	1067.61
3.429	1126.51	1108.09	1110.89	1106.97	1067.62
3.432	1126.48	1108.17	1110.97	1106.97	1067.62
3.435	1126.45	1108.24	1111.05	1106.98	1067.63
3.438	1126.42	1108.31	1111.13	1106.98	1067.63
3.441	1126.39	1108.38	1111.21	1106.98	1067.64
3.444	1126.37	1108.44	1111.29	1106.99	1067.64
3.447	1126.34	1108.51	1111.37	1107	1067.65
3.45	1126.31	1108.57	1111.45	1107	1067.65
3.453	1126.28	1108.63	1111.52	1107.01	1067.66
3.456	1126.25	1108.69	1111.6	1107.01	1067.66
3.459	1126.22	1108.74	1111.67	1107.02	1067.66
3.462	1126.19	1108.8	1111.75	1107.03	1067.67
3.465	1126.17	1108.85	1111.82	1107.04	1067.67
3.468	1126.14	1108.9	1111.89	1107.05	1067.68
3.471	1126.11	1108.95	1111.96	1107.06	1067.68
3.474	1126.08	1108.99	1112.03	1107.07	1067.69
3.477	1126.05	1109.03	1112.09	1107.08	1067.69
3.48	1126.03	1109.07	1112.16	1107.09	1067.7
3.483	1126	1109.11	1112.22	1107.1	1067.7
3.486	1125.97	1109.15	1112.28	1107.12	1067.7
3.489	1125.94	1109.18	1112.34	1107.13	1067.71
3.492	1125.91	1109.21	1112.4	1107.14	1067.71
3.495	1125.89	1109.24	1112.46	1107.16	1067.72
3.498	1125.86	1109.26	1112.51	1107.17	1067.72
3.501	1125.83	1109.28	1112.56	1107.19	1067.73
3.504	1125.81	1109.3	1112.62	1107.21	1067.73
3.507	1125.78	1109.32	1112.67	1107.22	1067.74
3.51	1125.75	1109.34	1112.71	1107.24	1067.74
3.513	1125.73	1109.35	1112.76	1107.26	1067.75
3.516	1125.7	1109.36	1112.8	1107.28	1067.76
3.519	1125.67	1109.36	1112.85	1107.3	1067.76
3.522	1125.65	1109.37	1112.89	1107.32	1067.77
3.525	1125.62	1109.37	1112.92	1107.35	1067.77
3.528	1125.6	1109.37	1112.96	1107.37	1067.78
3.531	1125.57	1109.36	1112.99	1107.39	1067.78
3.534	1125.54	1109.35	1113.03	1107.42	1067.79
3.537	1125.52	1109.35	1113.06	1107.44	1067.8
3.54	1125.49	1109.33	1113.09	1107.47	1067.8
3.543	1125.47	1109.32	1113.11	1107.5	1067.81
3.546	1125.44	1109.3	1113.14	1107.52	1067.82
3.549	1125.42	1109.28	1113.16	1107.55	1067.82
3.552	1125.39	1109.26	1113.19	1107.58	1067.83
3.555	1125.37	1109.23	1113.21	1107.61	1067.84
3.558	1125.34	1109.21	1113.23	1107.65	1067.85
3.561	1125.32	1109.18	1113.24	1107.68	1067.85
3.564	1125.29	1109.14	1113.26	1107.71	1067.86
3.567	1125.27	1109.11	1113.27	1107.75	1067.87
3.57	1125.24	1109.07	1113.28	1107.78	1067.88
3.573	1125.22	1109.03	1113.29	1107.82	1067.89
3.576	1125.19	1108.99	1113.3	1107.86	1067.9
3.579	1125.17	1108.95	1113.31	1107.89	1067.91
3.582	1125.14	1108.9	1113.32	1107.93	1067.92
3.585	1125.11	1108.85	1113.32	1107.97	1067.92
3.588	1125.09	1108.8	1113.33	1108.01	1067.93
3.591	1125.06	1108.75	1113.33	1108.06	1067.94
3.594	1125.03	1108.7	1113.33	1108.1	1067.95
3.597	1125.01	1108.64	1113.33	1108.14	1067.97
3.6	1124.98	1108.58	1113.33	1108.19	1067.98
3.603	1124.95	1108.52	1113.32	1108.23	1067.99
3.606	1124.92	1108.46	1113.32	1108.28	1068
3.609	1124.89	1108.4	1113.31	1108.32	1068.01
3.612	1124.86	1108.33	1113.31	1108.37	1068.02
3.615	1124.83	1108.27	1113.3	1108.42	1068.03
3.618	1124.8	1108.2	1113.29	1108.47	1068.05
3.621	1124.77	1108.13	1113.29	1108.52	1068.06
3.624	1124.74	1108.06	1113.28	1108.57	1068.07
3.627	1124.71	1107.99	1113.27	1108.62	1068.09
3.63	1124.68	1107.92	1113.25	1108.67	1068.1
3.633	1124.64	1107.84	1113.24	1108.72	1068.11
3.636	1124.61	1107.77	1113.23	1108.77	1068.13
3.639	1124.57	1107.7	1113.22	1108.82	1068.14
3.642	1124.54	1107.62	1113.21	1108.88	1068.16
3.645	1124.5	1107.55	1113.19	1108.93	1068.17
3.648	1124.46	1107.47	1113.18	1108.98	1068.19
3.651	1124.42	1107.4	1113.16	1109.04	1068.2
3.654	1124.38	1107.32	1113.15	1109.09	1068.22
3.657	1124.34	1107.25	1113.13	1109.15	1068.24
3.66	1124.3	1107.17	1113.12	1109.2	1068.25
3.663	1124.26	1107.1	1113.11	1109.26	1068.27
3.666	1124.22	1107.03	1113.09	1109.31	1068.29
3.669	1124.18	1106.95	1113.08	1109.37	1068.3
3.672	1124.13	1106.88	1113.06	1109.43	1068.32
3.675	1124.09	1106.81	1113.05	1109.48	1068.34
3.678	1124.04	1106.73	1113.03	1109.54	1068.36
3.681	1124	1106.66	1113.02	1109.59	1068.38
3.684	1123.95	1106.59	1113	1109.65	1068.4
3.687	1123.9	1106.52	1112.99	1109.71	1068.42
3.69	1123.85	1106.46	1112.98	1109.76	1068.44
3.693	1123.81	1106.39	1112.97	1109.82	1068.46
3.696	1123.76	1106.32	1112.95	1109.87	1068.48
3.699	1123.71	1106.26	1112.94	1109.93	1068.5
3.702	1123.66	1106.2	1112.93	1109.99	1068.52
3.705	1123.6	1106.13	1112.92	1110.04	1068.54
3.708	1123.55	1106.07	1112.91	1110.1	1068.56
3.711	1123.5	1106.02	1112.9	1110.15	1068.58
3.714	1123.45	1105.96	1112.9	1110.21	1068.61
3.717	1123.4	1105.9	1112.89	1110.26	1068.63
3.72	1123.34	1105.85	1112.88	1110.31	1068.65
3.723	1123.29	1105.8	1112.88	1110.37	1068.67
3.726	1123.24	1105.75	1112.87	1110.42	1068.7
3.729	1123.18	1105.7	1112.87	1110.47	1068.72
3.732	1123.13	1105.65	1112.87	1110.53	1068.74
3.735	1123.07	1105.61	1112.87	1110.58	1068.77
3.738	1123.02	1105.56	1112.87	1110.63	1068.79
3.741	1122.97	1105.52	1112.87	1110.68	1068.82
3.744	1122.91	1105.48	1112.87	1110.73	1068.84
3.747	1122.86	1105.44	1112.88	1110.78	1068.86
3.75	1122.81	1105.41	1112.88	1110.83	1068.89
3.753	1122.75	1105.37	1112.89	1110.88	1068.91
3.756	1122.7	1105.34	1112.9	1110.93	1068.94
3.759	1122.65	1105.31	1112.9	1110.97	1068.96
3.762	1122.6	1105.28	1112.91	1111.02	1068.99
3.765	1122.55	1105.25	1112.93	1111.07	1069.02
3.768	1122.5	1105.23	1112.94	1111.11	1069.04
3.771	1122.45	1105.21	1112.95	1111.16	1069.07
3.774	1122.4	1105.18	1112.97	1111.2	1069.09
3.777	1122.35	1105.16	1112.98	1111.24	1069.12
3.78	1122.3	1105.14	1113	1111.28	1069.15
3.783	1122.25	1105.13	1113.02	1111.33	1069.17
3.786	1122.2	1105.11	1113.04	1111.37	1069.2
3.789	1122.16	1105.1	1113.06	1111.4	1069.23
3.792	1122.11	1105.09	1113.08	1111.44	1069.25
3.795	1122.07	1105.07	1113.1	1111.48	1069.28
3.798	1122.02	1105.06	1113.13	1111.52	1069.31
3.801	1121.98	1105.06	1113.15	1111.55	1069.34
3.804	1121.93	1105.05	1113.18	1111.59	1069.36
3.807	1121.89	1105.04	1113.21	1111.62	1069.39
3.81	1121.85	1105.04	1113.24	1111.65	1069.42
3.813	1121.8	1105.03	1113.27	1111.68	1069.45
3.816	1121.76	1105.03	1113.3	1111.71	1069.47
3.819	1121.72	1105.03	1113.33	1111.74	1069.5
3.822	1121.68	1105.03	1113.36	1111.77	1069.53
3.825	1121.64	1105.03	1113.4	1111.79	1069.56
3.828	1121.61	1105.03	1113.43	1111.82	1069.59
3.831	1121.57	1105.03	1113.47	1111.84	1069.61
3.834	1121.53	1105.03	1113.51	1111.86	1069.64
3.837	1121.49	1105.03	1113.54	1111.88	1069.67
3.84	1121.46	1105.03	1113.58	1111.9	1069.7
3.843	1121.42	1105.04	1113.62	1111.92	1069.73
3.846	1121.39	1105.04	1113.66	1111.94	1069.76
3.849	1121.35	1105.05	1113.7	1111.96	1069.78
3.852	1121.32	1105.05	1113.75	1111.97	1069.81
3.855	1121.29	1105.06	1113.79	1111.99	1069.84
3.858	1121.26	1105.06	1113.83	1112	1069.87
3.861	1121.22	1105.07	1113.88	1112.01	1069.9
3.864	1121.19	1105.07	1113.92	1112.02	1069.93
3.867	1121.16	1105.08	1113.97	1112.03	1069.96
3.87	1121.13	1105.08	1114.02	1112.04	1069.98
3.873	1121.11	1105.09	1114.06	1112.04	1070.01
3.876	1121.08	1105.09	1114.11	1112.05	1070.04
3.879	1121.05	1105.1	1114.16	1112.05	1070.07
3.882	1121.02	1105.11	1114.21	1112.05	1070.1
3.885	1121	1105.11	1114.26	1112.05	1070.13
3.888	1120.97	1105.12	1114.31	1112.05	1070.16
3.891	1120.95	1105.12	1114.36	1112.05	1070.19
3.894	1120.92	1105.13	1114.42	1112.05	1070.22
3.897	1120.9	1105.13	1114.47	1112.04	1070.24
3.9	1120.87	1105.14	1114.52	1112.04	1070.27
3.903	1120.85	1105.14	1114.58	1112.03	1070.3
3.906	1120.83	1105.14	1114.63	1112.02	1070.33
3.909	1120.81	1105.15	1114.69	1112.02	1070.36
3.912	1120.78	1105.15	1114.74	1112.01	1070.39
3.915	1120.76	1105.15	1114.8	1111.99	1070.42
3.918	1120.74	1105.16	1114.86	1111.98	1070.45
3.921	1120.72	1105.16	1114.91	1111.97	1070.48
3.924	1120.7	1105.16	1114.97	1111.95	1070.51
3.927	1120.68	1105.16	1115.03	1111.94	1070.53
3.93	1120.66	1105.16	1115.09	1111.92	1070.56
3.933	1120.65	1105.16	1115.14	1111.9	1070.59
3.936	1120.63	1105.16	1115.2	1111.88	1070.62
3.939	1120.61	1105.16	1115.26	1111.86	1070.65
3.942	1120.59	1105.16	1115.32	1111.84	1070.68
3.945	1120.57	1105.16	1115.38	1111.81	1070.71
3.948	1120.55	1105.16	1115.44	1111.79	1070.74
3.951	1120.53	1105.15	1115.49	1111.76	1070.77
3.954	1120.52	1105.15	1115.55	1111.73	1070.8
3.957	1120.5	1105.14	1115.61	1111.71	1070.83
3.96	1120.48	1105.14	1115.67	1111.68	1070.86
3.963	1120.46	1105.13	1115.73	1111.65	1070.88
3.966	1120.44	1105.13	1115.78	1111.62	1070.91
3.969	1120.42	1105.12	1115.84	1111.58	1070.94
3.972	1120.4	1105.11	1115.9	1111.55	1070.97
3.975	1120.39	1105.1	1115.95	1111.52	1071
3.978	1120.37	1105.09	1116.01	1111.48	1071.03
3.981	1120.35	1105.08	1116.07	1111.44	1071.06
3.984	1120.33	1105.07	1116.12	1111.41	1071.09
3.987	1120.31	1105.06	1116.17	1111.37	1071.12
3.99	1120.29	1105.05	1116.23	1111.33	1071.15
3.993	1120.27	1105.03	1116.28	1111.29	1071.18
3.996	1120.25	1105.02	1116.33	1111.25	1071.21
3.999	1120.23	1105	1116.39	1111.2	1071.24
4.002	1120.21	1104.99	1116.44	1111.16	1071.27
4.005	1120.18	1104.97	1116.49	1111.12	1071.3
4.008	1120.16	1104.95	1116.54	1111.07	1071.33
4.011	1120.14	1104.94	1116.59	1111.03	1071.36
4.014	1120.12	1104.92	1116.63	1110.98	1071.39
4.017	1120.1	1104.9	1116.68	1110.93	1071.42
4.02	1120.07	1104.88	1116.73	1110.89	1071.45
4.023	1120.05	1104.86	1116.77	1110.84	1071.48
4.026	1120.03	1104.84	1116.82	1110.79	1071.51
4.029	1120.01	1104.82	1116.86	1110.74	1071.54
4.032	1119.98	1104.8	1116.91	1110.69	1071.57
4.035	1119.96	1104.78	1116.95	1110.63	1071.6
4.038	1119.94	1104.76	1116.99	1110.58	1071.63
4.041	1119.91	1104.74	1117.03	1110.53	1071.66
4.044	1119.89	1104.72	1117.07	1110.48	1071.69
4.047	1119.86	1104.7	1117.11	1110.42	1071.72
4.05	1119.84	1104.68	1117.15	1110.37	1071.75
4.053	1119.81	1104.66	1117.18	1110.31	1071.78
4.056	1119.79	1104.63	1117.22	1110.26	1071.81
4.059	1119.76	1104.61	1117.26	1110.2	1071.84
4.062	1119.74	1104.59	1117.29	1110.15	1071.87
4.065	1119.71	1104.57	1117.33	1110.09	1071.9
4.068	1119.69	1104.55	1117.36	1110.03	1071.93
4.071	1119.66	1104.53	1117.39	1109.98	1071.96
4.074	1119.64	1104.51	1117.43	1109.92	1071.99
4.077	1119.61	1104.5	1117.46	1109.86	1072.02
4.08	1119.58	1104.48	1117.49	1109.81	1072.05
4.083	1119.56	1104.46	1117.52	1109.75	1072.08
4.086	1119.53	1104.44	1117.55	1109.69	1072.11
4.089	1119.51	1104.43	1117.58	1109.64	1072.14
4.092	1119.48	1104.41	1117.61	1109.58	1072.17
4.095	1119.45	1104.4	1117.64	1109.52	1072.2
4.098	1119.43	1104.38	1117.67	1109.47	1072.24
4.101	1119.4	1104.37	1117.69	1109.41	1072.27
4.104	1119.37	1104.35	1117.72	1109.36	1072.3
4.107	1119.34	1104.34	1117.75	1109.3	1072.33
4.11	1119.32	1104.33	1117.78	1109.25	1072.36
4.113	1119.29	1104.32	1117.8	1109.2	1072.39
4.116	1119.26	1104.31	1117.83	1109.14	1072.42
4.119	1119.23	1104.3	1117.86	1109.09	1072.45
4.122	1119.21	1104.29	1117.89	1109.04	1072.48
4.125	1119.18	1104.28	1117.91	1108.99	1072.51
4.128	1119.15	1104.27	1117.94	1108.94	1072.55
4.131	1119.12	1104.27	1117.96	1108.89	1072.58
4.134	1119.09	1104.26	1117.99	1108.84	1072.61
4.137	1119.06	1104.26	1118.02	1108.8	1072.64
4.14	1119.03	1104.25	1118.04	1108.75	1072.67
4.143	1119	1104.25	1118.07	1108.71	1072.7
4.146	1118.97	1104.25	1118.09	1108.67	1072.73
4.149	1118.94	1104.25	1118.12	1108.62	1072.76
4.152	1118.91	1104.24	1118.15	1108.58	1072.79
4.155	1118.88	1104.24	1118.17	1108.55	1072.82
4.158	1118.85	1104.24	1118.2	1108.51	1072.86
4.161	1118.82	1104.25	1118.22	1108.47	1072.89
4.164	1118.79	1104.25	1118.25	1108.44	1072.92
4.167	1118.75	1104.25	1118.27	1108.4	1072.95
4.17	1118.72	1104.26	1118.3	1108.37	1072.98
4.173	1118.69	1104.26	1118.32	1108.34	1073.01
4.176	1118.66	1104.27	1118.35	1108.31	1073.04
4.179	1118.62	1104.27	1118.37	1108.29	1073.07
4.182	1118.59	1104.28	1118.4	1108.26	1073.1
4.185	1118.55	1104.29	1118.42	1108.24	1073.13
4.188	1118.52	1104.3	1118.45	1108.22	1073.16
4.191	1118.49	1104.31	1118.47	1108.2	1073.19
4.194	1118.45	1104.32	1118.49	1108.18	1073.22
4.197	1118.42	1104.33	1118.52	1108.16	1073.26
4.2	1118.38	1104.35	1118.54	1108.15	1073.29
4.203	1118.35	1104.36	1118.56	1108.14	1073.32
4.206	1118.31	1104.37	1118.59	1108.13	1073.35
4.209	1118.28	1104.39	1118.61	1108.12	1073.38
4.212	1118.25	1104.41	1118.63	1108.11	1073.41
4.215	1118.21	1104.43	1118.65	1108.11	1073.44
4.218	1118.18	1104.45	1118.68	1108.1	1073.47
4.221	1118.14	1104.47	1118.7	1108.1	1073.5
4.224	1118.11	1104.49	1118.72	1108.1	1073.53
4.227	1118.08	1104.51	1118.74	1108.11	1073.56
4.23	1118.04	1104.54	1118.76	1108.11	1073.59
4.233	1118.01	1104.56	1118.78	1108.12	1073.62
4.236	1117.98	1104.59	1118.8	1108.13	1073.65
4.239	1117.95	1104.62	1118.81	1108.14	1073.68
4.242	1117.92	1104.65	1118.83	1108.15	1073.71
4.245	1117.89	1104.68	1118.85	1108.17	1073.74
4.248	1117.86	1104.71	1118.87	1108.19	1073.77
4.251	1117.83	1104.75	1118.89	1108.21	1073.8
4.254	1117.8	1104.78	1118.9	1108.23	1073.83
4.257	1117.77	1104.82	1118.92	1108.25	1073.86
4.26	1117.74	1104.86	1118.94	1108.28	1073.89
4.263	1117.72	1104.9	1118.95	1108.31	1073.92
4.266	1117.69	1104.94	1118.97	1108.34	1073.95
4.269	1117.67	1104.99	1118.98	1108.37	1073.98
4.272	1117.65	1105.03	1119	1108.41	1074.01
4.275	1117.62	1105.08	1119.01	1108.45	1074.04
4.278	1117.6	1105.13	1119.02	1108.48	1074.08
4.281	1117.58	1105.18	1119.04	1108.53	1074.11
4.284	1117.57	1105.23	1119.05	1108.57	1074.14
4.287	1117.55	1105.29	1119.07	1108.62	1074.17
4.29	1117.53	1105.35	1119.08	1108.66	1074.2
4.293	1117.52	1105.41	1119.09	1108.71	1074.23
4.296	1117.5	1105.47	1119.1	1108.77	1074.26
4.299	1117.49	1105.53	1119.12	1108.82	1074.29
4.302	1117.48	1105.6	1119.13	1108.88	1074.32
4.305	1117.47	1105.67	1119.14	1108.94	1074.35
4.308	1117.46	1105.74	1119.15	1109	1074.38
4.311	1117.46	1105.81	1119.16	1109.06	1074.41
4.314	1117.45	1105.88	1119.17	1109.13	1074.44
4.317	1117.45	1105.96	1119.19	1109.2	1074.47
4.32	1117.45	1106.04	1119.2	1109.27	1074.5
4.323	1117.45	1106.12	1119.21	1109.34	1074.53
4.326	1117.45	1106.2	1119.22	1109.41	1074.56
4.329	1117.45	1106.29	1119.23	1109.49	1074.59
4.332	1117.45	1106.38	1119.24	1109.57	1074.62
4.335	1117.46	1106.47	1119.25	1109.65	1074.66
4.338	1117.47	1106.56	1119.26	1109.73	1074.69
4.341	1117.48	1106.66	1119.27	1109.81	1074.72
4.344	1117.49	1106.75	1119.28	1109.9	1074.75
4.347	1117.5	1106.85	1119.29	1109.99	1074.78
4.35	1117.51	1106.95	1119.3	1110.08	1074.81
4.353	1117.53	1107.06	1119.31	1110.17	1074.84
4.356	1117.54	1107.16	1119.32	1110.26	1074.87
4.359	1117.56	1107.27	1119.33	1110.35	1074.9
4.362	1117.58	1107.38	1119.34	1110.45	1074.94
4.365	1117.6	1107.5	1119.35	1110.55	1074.97
4.368	1117.63	1107.61	1119.36	1110.65	1075
4.371	1117.65	1107.73	1119.37	1110.75	1075.03
4.374	1117.68	1107.85	1119.38	1110.85	1075.06
4.377	1117.71	1107.97	1119.39	1110.96	1075.09
4.38	1117.74	1108.09	1119.4	1111.06	1075.12
4.383	1117.77	1108.22	1119.41	1111.17	1075.16
4.386	1117.81	1108.34	1119.42	1111.28	1075.19
4.389	1117.84	1108.47	1119.43	1111.38	1075.22
4.392	1117.88	1108.6	1119.44	1111.49	1075.25
4.395	1117.92	1108.74	1119.45	1111.6	1075.28
4.398	1117.97	1108.87	1119.46	1111.71	1075.32
4.401	1118.01	1109.01	1119.47	1111.83	1075.35
4.404	1118.06	1109.14	1119.48	1111.94	1075.38
4.407	1118.11	1109.28	1119.49	1112.05	1075.41
4.41	1118.16	1109.42	1119.5	1112.17	1075.44
4.413	1118.21	1109.57	1119.51	1112.28	1075.48
4.416	1118.27	1109.71	1119.52	1112.4	1075.51
4.419	1118.32	1109.86	1119.53	1112.51	1075.54
4.422	1118.38	1110	1119.54	1112.63	1075.57
4.425	1118.45	1110.15	1119.55	1112.74	1075.61
4.428	1118.51	1110.3	1119.56	1112.86	1075.64
4.431	1118.58	1110.45	1119.57	1112.97	1075.67
4.434	1118.65	1110.6	1119.58	1113.09	1075.71
4.437	1118.72	1110.75	1119.59	1113.2	1075.74
4.44	1118.79	1110.91	1119.6	1113.32	1075.77
4.443	1118.87	1111.06	1119.61	1113.43	1075.81
4.446	1118.95	1111.22	1119.63	1113.55	1075.84
4.449	1119.03	1111.37	1119.64	1113.66	1075.87
4.452	1119.11	1111.53	1119.65	1113.78	1075.91
4.455	1119.19	1111.69	1119.66	1113.89	1075.94
4.458	1119.28	1111.85	1119.68	1114	1075.97
4.461	1119.37	1112.01	1119.69	1114.11	1076.01
4.464	1119.46	1112.16	1119.7	1114.22	1076.04
4.467	1119.56	1112.33	1119.72	1114.33	1076.08
4.47	1119.65	1112.49	1119.73	1114.44	1076.11
4.473	1119.75	1112.65	1119.75	1114.55	1076.15
4.476	1119.85	1112.81	1119.76	1114.65	1076.18
4.479	1119.95	1112.97	1119.78	1114.76	1076.22
4.482	1120.06	1113.14	1119.79	1114.86	1076.25
4.485	1120.16	1113.3	1119.81	1114.97	1076.29
4.488	1120.27	1113.46	1119.82	1115.07	1076.32
4.491	1120.38	1113.63	1119.84	1115.17	1076.36
4.494	1120.49	1113.79	1119.86	1115.27	1076.39
4.497	1120.61	1113.96	1119.88	1115.37	1076.43
4.5	1120.72	1114.12	1119.89	1115.46	1076.46
4.503	1120.84	1114.29	1119.91	1115.56	1076.5
4.506	1120.96	1114.45	1119.93	1115.65	1076.54
4.509	1121.08	1114.61	1119.95	1115.74	1076.57
4.512	1121.2	1114.78	1119.97	1115.83	1076.61
4.515	1121.33	1114.94	1119.99	1115.92	1076.65
4.518	1121.45	1115.11	1120.01	1116.01	1076.68
4.521	1121.58	1115.27	1120.03	1116.09	1076.72
4.524	1121.71	1115.44	1120.05	1116.18	1076.76
4.527	1121.83	1115.6	1120.07	1116.26	1076.79
4.53	1121.96	1115.77	1120.09	1116.34	1076.83
4.533	1122.1	1115.93	1120.12	1116.42	1076.87
4.536	1122.23	1116.09	1120.14	1116.5	1076.91
4.539	1122.36	1116.26	1120.16	1116.57	1076.95
4.542	1122.49	1116.42	1120.19	1116.65	1076.98
4.545	1122.63	1116.58	1120.21	1116.72	1077.02
4.548	1122.77	1116.74	1120.24	1116.79	1077.06
4.551	1122.9	1116.91	1120.26	1116.86	1077.1
4.554	1123.04	1117.07	1120.29	1116.93	1077.14
4.557	1123.18	1117.23	1120.32	1116.99	1077.18
4.56	1123.31	1117.39	1120.34	1117.05	1077.22
4.563	1123.45	1117.55	1120.37	1117.12	1077.26
4.566	1123.59	1117.71	1120.4	1117.18	1077.3
4.569	1123.73	1117.86	1120.43	1117.24	1077.34
4.572	1123.87	1118.02	1120.46	1117.29	1077.38
4.575	1124.01	1118.18	1120.49	1117.35	1077.42
4.578	1124.15	1118.33	1120.52	1117.4	1077.46
4.581	1124.29	1118.49	1120.55	1117.46	1077.5
4.584	1124.42	1118.64	1120.59	1117.51	1077.54
4.587	1124.56	1118.79	1120.62	1117.56	1077.58
4.59	1124.7	1118.94	1120.65	1117.61	1077.62
4.593	1124.84	1119.09	1120.69	1117.65	1077.67
4.596	1124.98	1119.24	1120.72	1117.7	1077.71
4.599	1125.12	1119.39	1120.76	1117.74	1077.75
4.602	1125.25	1119.54	1120.79	1117.78	1077.79
4.605	1125.39	1119.68	1120.83	1117.82	1077.84
4.608	1125.53	1119.83	1120.87	1117.86	1077.88
4.611	1125.66	1119.97	1120.91	1117.9	1077.92
4.614	1125.79	1120.11	1120.95	1117.94	1077.97
4.617	1125.93	1120.24	1120.99	1117.97	1078.01
4.62	1126.06	1120.38	1121.03	1118.01	1078.05
4.623	1126.19	1120.52	1121.07	1118.04	1078.1
4.626	1126.32	1120.65	1121.11	1118.07	1078.14
4.629	1126.45	1120.78	1121.16	1118.1	1078.19
4.632	1126.58	1120.91	1121.2	1118.13	1078.23
4.635	1126.71	1121.03	1121.25	1118.15	1078.28
4.638	1126.84	1121.16	1121.29	1118.18	1078.32
4.641	1126.96	1121.28	1121.34	1118.2	1078.37
4.644	1127.09	1121.39	1121.39	1118.23	1078.41
4.647	1127.21	1121.51	1121.43	1118.25	1078.46
4.65	1127.33	1121.62	1121.48	1118.27	1078.51
4.653	1127.45	1121.73	1121.53	1118.29	1078.55
4.656	1127.57	1121.84	1121.58	1118.31	1078.6
4.659	1127.69	1121.95	1121.63	1118.32	1078.65
4.662	1127.8	1122.05	1121.68	1118.34	1078.7
4.665	1127.91	1122.15	1121.73	1118.35	1078.74
4.668	1128.03	1122.25	1121.78	1118.37	1078.79
4.671	1128.14	1122.34	1121.84	1118.38	1078.84
4.674	1128.25	1122.43	1121.89	1118.39	1078.89
4.677	1128.35	1122.52	1121.94	1118.4	1078.94
4.68	1128.46	1122.6	1121.99	1118.4	1078.99
4.683	1128.56	1122.69	1122.04	1118.41	1079.04
4.686	1128.67	1122.76	1122.1	1118.42	1079.09
4.689	1128.77	1122.84	1122.15	1118.42	1079.14
4.692	1128.86	1122.91	1122.2	1118.42	1079.19
4.695	1128.96	1122.98	1122.25	1118.42	1079.24
4.698	1129.05	1123.05	1122.31	1118.42	1079.29
4.701	1129.15	1123.11	1122.36	1118.42	1079.34
4.704	1129.24	1123.17	1122.41	1118.42	1079.4
4.707	1129.33	1123.22	1122.46	1118.42	1079.45
4.71	1129.41	1123.28	1122.51	1118.41	1079.5
4.713	1129.5	1123.33	1122.56	1118.4	1079.55
4.716	1129.58	1123.37	1122.6	1118.4	1079.61
4.719	1129.66	1123.42	1122.65	1118.39	1079.66
4.722	1129.74	1123.46	1122.7	1118.38	1079.71
4.725	1129.82	1123.49	1122.75	1118.36	1079.77
4.728	1129.89	1123.53	1122.79	1118.35	1079.82
4.731	1129.96	1123.56	1122.83	1118.34	1079.88
4.734	1130.03	1123.59	1122.88	1118.32	1079.93
4.737	1130.1	1123.61	1122.92	1118.3	1079.99
4.74	1130.16	1123.63	1122.96	1118.28	1080.05
4.743	1130.23	1123.65	1123	1118.26	1080.1
4.746	1130.29	1123.67	1123.04	1118.24	1080.16
4.749	1130.34	1123.68	1123.07	1118.22	1080.22
4.752	1130.4	1123.69	1123.11	1118.2	1080.27
4.755	1130.45	1123.69	1123.14	1118.17	1080.33
4.758	1130.5	1123.7	1123.17	1118.14	1080.39
4.761	1130.55	1123.7	1123.2	1118.12	1080.45
4.764	1130.6	1123.7	1123.23	1118.09	1080.51
4.767	1130.64	1123.69	1123.26	1118.05	1080.57
4.77	1130.68	1123.68	1123.29	1118.02	1080.63
4.773	1130.72	1123.67	1123.31	1117.99	1080.69
4.776	1130.76	1123.66	1123.33	1117.95	1080.75
4.779	1130.79	1123.64	1123.35	1117.92	1080.82
4.782	1130.82	1123.62	1123.37	1117.88	1080.88
4.785	1130.85	1123.6	1123.38	1117.84	1080.94
4.788	1130.87	1123.58	1123.4	1117.8	1081
4.791	1130.9	1123.55	1123.41	1117.76	1081.07
4.794	1130.92	1123.52	1123.42	1117.72	1081.13
4.797	1130.94	1123.49	1123.43	1117.68	1081.2
4.8	1130.95	1123.46	1123.43	1117.63	1081.26
4.803	1130.96	1123.42	1123.44	1117.59	1081.33
4.806	1130.98	1123.38	1123.44	1117.54	1081.4
4.809	1130.98	1123.34	1123.44	1117.49	1081.47
4.812	1130.99	1123.3	1123.43	1117.45	1081.53
4.815	1130.99	1123.25	1123.43	1117.4	1081.6
4.818	1130.99	1123.2	1123.42	1117.35	1081.67
4.821	1130.99	1123.15	1123.41	1117.29	1081.74
4.824	1130.99	1123.1	1123.39	1117.24	1081.81
4.827	1130.98	1123.05	1123.38	1117.19	1081.88
4.83	1130.97	1122.99	1123.36	1117.14	1081.96
4.833	1130.96	1122.93	1123.34	1117.08	1082.03
4.836	1130.95	1122.87	1123.32	1117.03	1082.1
4.839	1130.94	1122.81	1123.29	1116.97	1082.17
4.842	1130.92	1122.74	1123.26	1116.92	1082.25
4.845	1130.9	1122.68	1123.23	1116.86	1082.32
4.848	1130.88	1122.61	1123.2	1116.8	1082.4
4.851	1130.86	1122.54	1123.16	1116.75	1082.47
4.854	1130.83	1122.47	1123.12	1116.69	1082.55
4.857	1130.81	1122.4	1123.08	1116.63	1082.63
4.86	1130.78	1122.33	1123.04	1116.57	1082.71
4.863	1130.75	1122.25	1122.99	1116.51	1082.78
4.866	1130.72	1122.17	1122.94	1116.45	1082.86
4.869	1130.68	1122.1	1122.89	1116.39	1082.94
4.872	1130.65	1122.02	1122.83	1116.33	1083.02
4.875	1130.61	1121.94	1122.77	1116.27	1083.1
4.878	1130.57	1121.86	1122.71	1116.21	1083.19
4.881	1130.53	1121.77	1122.65	1116.15	1083.27
4.884	1130.49	1121.69	1122.58	1116.09	1083.35
4.887	1130.45	1121.61	1122.51	1116.03	1083.43
4.89	1130.4	1121.52	1122.44	1115.97	1083.52
4.893	1130.36	1121.43	1122.37	1115.9	1083.6
4.896	1130.31	1121.35	1122.29	1115.84	1083.68
4.899	1130.26	1121.26	1122.21	1115.78	1083.77
4.902	1130.21	1121.17	1122.13	1115.72	1083.85
4.905	1130.16	1121.08	1122.04	1115.66	1083.94
4.908	1130.11	1120.99	1121.96	1115.59	1084.03
4.911	1130.06	1120.9	1121.87	1115.53	1084.11
4.914	1130	1120.81	1121.77	1115.47	1084.2
4.917	1129.95	1120.72	1121.68	1115.41	1084.29
4.92	1129.89	1120.63	1121.58	1115.35	1084.38
4.923	1129.83	1120.54	1121.49	1115.28	1084.47
4.926	1129.77	1120.44	1121.39	1115.22	1084.56
4.929	1129.71	1120.35	1121.28	1115.16	1084.65
4.932	1129.65	1120.26	1121.18	1115.1	1084.74
4.935	1129.59	1120.17	1121.07	1115.03	1084.83
4.938	1129.53	1120.08	1120.96	1114.97	1084.92
4.941	1129.47	1119.98	1120.85	1114.91	1085.01
4.944	1129.4	1119.89	1120.74	1114.85	1085.1
4.947	1129.34	1119.8	1120.63	1114.79	1085.19
4.95	1129.27	1119.71	1120.52	1114.72	1085.29
4.953	1129.2	1119.62	1120.4	1114.66	1085.38
4.956	1129.14	1119.53	1120.29	1114.6	1085.47
4.959	1129.07	1119.44	1120.17	1114.54	1085.57
4.962	1129	1119.35	1120.05	1114.48	1085.66
4.965	1128.93	1119.26	1119.93	1114.42	1085.76
4.968	1128.86	1119.17	1119.81	1114.35	1085.85
4.971	1128.79	1119.08	1119.69	1114.29	1085.95
4.974	1128.73	1119	1119.57	1114.23	1086.04
4.977	1128.66	1118.91	1119.45	1114.17	1086.14
4.98	1128.59	1118.83	1119.33	1114.11	1086.24
4.983	1128.52	1118.74	1119.21	1114.05	1086.34
4.986	1128.45	1118.66	1119.09	1113.99	1086.43
4.989	1128.38	1118.58	1118.97	1113.93	1086.53
4.992	1128.31	1118.5	1118.85	1113.87	1086.63
4.995	1128.24	1118.42	1118.73	1113.81	1086.73
4.998	1128.17	1118.34	1118.61	1113.75	1086.83
5.001	1128.11	1118.26	1118.49	1113.69	1086.93
5.004	1128.04	1118.18	1118.37	1113.63	1087.03
5.007	1127.97	1118.11	1118.25	1113.57	1087.13
5.01	1127.91	1118.04	1118.14	1113.51	1087.23
5.013	1127.84	1117.96	1118.02	1113.45	1087.33
5.016	1127.78	1117.89	1117.91	1113.4	1087.43
5.019	1127.72	1117.82	1117.79	1113.34	1087.54
5.022	1127.65	1117.75	1117.68	1113.28	1087.64
5.025	1127.59	1117.68	1117.57	1113.22	1087.74
5.028	1127.53	1117.62	1117.46	1113.17	1087.84
5.031	1127.47	1117.55	1117.36	1113.11	1087.95
5.034	1127.42	1117.49	1117.25	1113.05	1088.05
5.037	1127.36	1117.42	1117.15	1113	1088.16
5.04	1127.3	1117.36	1117.05	1112.94	1088.26
5.043	1127.25	1117.3	1116.95	1112.89	1088.37
5.046	1127.2	1117.24	1116.85	1112.83	1088.47
5.049	1127.14	1117.18	1116.76	1112.78	1088.58
5.052	1127.09	1117.12	1116.66	1112.72	1088.69
5.055	1127.04	1117.07	1116.57	1112.67	1088.8
5.058	1127	1117.01	1116.49	1112.62	1088.9
5.061	1126.95	1116.96	1116.4	1112.56	1089.01
5.064	1126.91	1116.9	1116.32	1112.51	1089.12
5.067	1126.86	1116.85	1116.24	1112.46	1089.23
5.07	1126.82	1116.8	1116.16	1112.41	1089.34
5.073	1126.78	1116.75	1116.08	1112.35	1089.45
5.076	1126.74	1116.7	1116.01	1112.3	1089.56
5.079	1126.7	1116.65	1115.94	1112.25	1089.67
5.082	1126.67	1116.61	1115.87	1112.2	1089.78
5.085	1126.63	1116.56	1115.81	1112.15	1089.89
5.088	1126.6	1116.51	1115.74	1112.1	1090.01
5.091	1126.56	1116.47	1115.69	1112.05	1090.12
5.094	1126.53	1116.43	1115.63	1112	1090.23
5.097	1126.5	1116.38	1115.57	1111.95	1090.34
5.1	1126.47	1116.34	1115.52	1111.9	1090.46
5.103	1126.45	1116.3	1115.47	1111.85	1090.57
5.106	1126.42	1116.26	1115.43	1111.8	1090.69
5.109	1126.39	1116.22	1115.39	1111.75	1090.8
5.112	1126.37	1116.19	1115.35	1111.7	1090.92
5.115	1126.35	1116.15	1115.31	1111.65	1091.03
5.118	1126.32	1116.11	1115.27	1111.6	1091.15
5.121	1126.3	1116.08	1115.24	1111.56	1091.27
5.124	1126.28	1116.04	1115.21	1111.51	1091.39
5.127	1126.26	1116.01	1115.19	1111.46	1091.5
5.13	1126.24	1115.98	1115.16	1111.41	1091.62
5.133	1126.22	1115.94	1115.14	1111.36	1091.74
5.136	1126.21	1115.91	1115.12	1111.31	1091.86
5.139	1126.19	1115.88	1115.1	1111.27	1091.98
5.142	1126.17	1115.85	1115.09	1111.22	1092.1
5.145	1126.16	1115.82	1115.08	1111.17	1092.22
5.148	1126.14	1115.79	1115.07	1111.12	1092.34
5.151	1126.12	1115.77	1115.06	1111.07	1092.46
5.154	1126.11	1115.74	1115.06	1111.03	1092.58
5.157	1126.09	1115.71	1115.05	1110.98	1092.7
5.16	1126.08	1115.69	1115.05	1110.93	1092.82
5.163	1126.06	1115.66	1115.05	1110.88	1092.95
5.166	1126.05	1115.64	1115.06	1110.83	1093.07
5.169	1126.04	1115.61	1115.06	1110.78	1093.19
5.172	1126.02	1115.59	1115.07	1110.74	1093.31
5.175	1126.01	1115.57	1115.08	1110.69	1093.44
5.178	1125.99	1115.54	1115.09	1110.64	1093.56
5.181	1125.98	1115.52	1115.1	1110.59	1093.68
5.184	1125.96	1115.5	1115.12	1110.54	1093.81
5.187	1125.95	1115.48	1115.13	1110.49	1093.93
5.19	1125.93	1115.46	1115.15	1110.44	1094.06
5.193	1125.92	1115.44	1115.17	1110.4	1094.18
5.196	1125.9	1115.42	1115.19	1110.35	1094.31
5.199	1125.89	1115.4	1115.21	1110.3	1094.43
5.202	1125.87	1115.38	1115.23	1110.25	1094.56
5.205	1125.85	1115.36	1115.26	1110.2	1094.68
5.208	1125.84	1115.34	1115.28	1110.15	1094.81
5.211	1125.82	1115.33	1115.31	1110.1	1094.93
5.214	1125.8	1115.31	1115.33	1110.05	1095.06
5.217	1125.78	1115.29	1115.36	1110	1095.18
5.22	1125.77	1115.28	1115.39	1109.95	1095.31
5.223	1125.75	1115.26	1115.42	1109.9	1095.44
5.226	1125.73	1115.25	1115.45	1109.85	1095.56
5.229	1125.71	1115.23	1115.48	1109.8	1095.69
5.232	1125.69	1115.22	1115.51	1109.75	1095.81
5.235	1125.67	1115.21	1115.54	1109.7	1095.94
5.238	1125.65	1115.2	1115.57	1109.65	1096.06
5.241	1125.62	1115.18	1115.61	1109.6	1096.19
5.244	1125.6	1115.17	1115.64	1109.55	1096.31
5.247	1125.58	1115.16	1115.67	1109.5	1096.44
5.25	1125.56	1115.15	1115.71	1109.45	1096.57
5.253	1125.54	1115.14	1115.74	1109.4	1096.69
5.256	1125.51	1115.14	1115.78	1109.35	1096.82
5.259	1125.49	1115.13	1115.81	1109.3	1096.94
5.262	1125.46	1115.12	1115.85	1109.25	1097.06
5.265	1125.44	1115.11	1115.88	1109.2	1097.19
5.268	1125.42	1115.11	1115.91	1109.15	1097.31
5.271	1125.39	1115.1	1115.95	1109.1	1097.44
5.274	1125.37	1115.1	1115.98	1109.05	1097.56
5.277	1125.34	1115.1	1116.02	1109	1097.68
5.28	1125.32	1115.1	1116.05	1108.95	1097.81
5.283	1125.29	1115.1	1116.09	1108.9	1097.93
5.286	1125.27	1115.1	1116.12	1108.84	1098.05
5.289	1125.24	1115.1	1116.15	1108.79	1098.18
5.292	1125.22	1115.1	1116.19	1108.74	1098.3
5.295	1125.19	1115.1	1116.22	1108.69	1098.42
5.298	1125.17	1115.11	1116.25	1108.64	1098.54
5.301	1125.15	1115.12	1116.28	1108.58	1098.66
5.304	1125.12	1115.12	1116.31	1108.53	1098.78
5.307	1125.1	1115.13	1116.35	1108.48	1098.9
5.31	1125.08	1115.14	1116.38	1108.43	1099.02
5.313	1125.05	1115.15	1116.41	1108.37	1099.14
5.316	1125.03	1115.17	1116.43	1108.32	1099.26
5.319	1125.01	1115.18	1116.46	1108.27	1099.38
5.322	1124.99	1115.2	1116.49	1108.21	1099.5
5.325	1124.97	1115.21	1116.52	1108.16	1099.62
5.328	1124.94	1115.23	1116.55	1108.1	1099.73
5.331	1124.93	1115.25	1116.57	1108.05	1099.85
5.334	1124.91	1115.28	1116.6	1108	1099.97
5.337	1124.89	1115.3	1116.62	1107.94	1100.08
5.34	1124.87	1115.33	1116.64	1107.89	1100.2
5.343	1124.86	1115.35	1116.67	1107.83	1100.31
5.346	1124.84	1115.38	1116.69	1107.77	1100.43
5.349	1124.83	1115.41	1116.71	1107.72	1100.54
5.352	1124.81	1115.45	1116.73	1107.66	1100.66
5.355	1124.8	1115.48	1116.75	1107.61	1100.77
5.358	1124.79	1115.52	1116.77	1107.55	1100.88
5.361	1124.78	1115.55	1116.79	1107.49	1100.99
5.364	1124.78	1115.59	1116.81	1107.44	1101.1
5.367	1124.77	1115.64	1116.83	1107.38	1101.21
5.37	1124.77	1115.68	1116.84	1107.32	1101.32
5.373	1124.76	1115.72	1116.86	1107.27	1101.43
5.376	1124.76	1115.77	1116.87	1107.21	1101.54
5.379	1124.76	1115.82	1116.89	1107.15	1101.65
5.382	1124.77	1115.87	1116.9	1107.09	1101.76
5.385	1124.77	1115.92	1116.92	1107.04	1101.86
5.388	1124.78	1115.97	1116.93	1106.98	1101.97
5.391	1124.78	1116.03	1116.94	1106.92	1102.07
5.394	1124.8	1116.09	1116.95	1106.86	1102.18
5.397	1124.81	1116.14	1116.97	1106.8	1102.28
5.4	1124.82	1116.2	1116.98	1106.74	1102.39
5.403	1124.84	1116.26	1116.99	1106.68	1102.49
5.406	1124.86	1116.33	1117	1106.62	1102.59
5.409	1124.88	1116.39	1117.01	1106.57	1102.69
5.412	1124.91	1116.46	1117.02	1106.51	1102.79
5.415	1124.93	1116.53	1117.03	1106.45	1102.89
5.418	1124.96	1116.59	1117.04	1106.39	1102.99
5.421	1124.99	1116.66	1117.05	1106.33	1103.08
5.424	1125.03	1116.74	1117.06	1106.27	1103.18
5.427	1125.06	1116.81	1117.06	1106.21	1103.28
5.43	1125.1	1116.88	1117.07	1106.15	1103.37
5.433	1125.15	1116.96	1117.08	1106.09	1103.46
5.436	1125.19	1117.03	1117.09	1106.03	1103.56
5.439	1125.24	1117.11	1117.1	1105.98	1103.65
5.442	1125.29	1117.19	1117.1	1105.92	1103.74
5.445	1125.34	1117.27	1117.11	1105.86	1103.83
5.448	1125.4	1117.35	1117.12	1105.8	1103.92
5.451	1125.45	1117.43	1117.13	1105.74	1104.01
5.454	1125.51	1117.51	1117.13	1105.69	1104.09
5.457	1125.58	1117.6	1117.14	1105.63	1104.18
5.46	1125.64	1117.68	1117.15	1105.57	1104.27
5.463	1125.71	1117.77	1117.16	1105.52	1104.35
5.466	1125.79	1117.86	1117.16	1105.46	1104.43
5.469	1125.86	1117.94	1117.17	1105.41	1104.51
5.472	1125.94	1118.03	1117.18	1105.35	1104.6
5.475	1126.02	1118.12	1117.19	1105.3	1104.68
5.478	1126.1	1118.21	1117.2	1105.25	1104.75
5.481	1126.19	1118.3	1117.21	1105.19	1104.83
5.484	1126.27	1118.39	1117.22	1105.14	1104.91
5.487	1126.37	1118.49	1117.22	1105.09	1104.98
5.49	1126.46	1118.58	1117.23	1105.04	1105.06
5.493	1126.56	1118.67	1117.24	1104.99	1105.13
5.496	1126.66	1118.77	1117.26	1104.94	1105.2
5.499	1126.76	1118.86	1117.27	1104.89	1105.27
5.502	1126.86	1118.96	1117.28	1104.85	1105.34
5.505	1126.97	1119.05	1117.29	1104.8	1105.41
5.508	1127.08	1119.15	1117.3	1104.75	1105.47
5.511	1127.19	1119.25	1117.32	1104.71	1105.54
5.514	1127.3	1119.35	1117.33	1104.67	1105.6
5.517	1127.42	1119.45	1117.35	1104.62	1105.67
5.52	1127.54	1119.54	1117.36	1104.58	1105.73
5.523	1127.66	1119.64	1117.38	1104.54	1105.79
5.526	1127.78	1119.74	1117.39	1104.5	1105.85
5.529	1127.91	1119.84	1117.41	1104.46	1105.9
5.532	1128.03	1119.95	1117.43	1104.43	1105.96
5.535	1128.16	1120.05	1117.45	1104.39	1106.02
5.538	1128.29	1120.15	1117.47	1104.36	1106.07
5.541	1128.43	1120.25	1117.49	1104.32	1106.12
5.544	1128.56	1120.35	1117.52	1104.29	1106.17
5.547	1128.7	1120.45	1117.54	1104.26	1106.22
5.55	1128.83	1120.56	1117.57	1104.23	1106.27
5.553	1128.97	1120.66	1117.59	1104.2	1106.32
5.556	1129.11	1120.76	1117.62	1104.18	1106.36
5.559	1129.26	1120.86	1117.65	1104.15	1106.41
5.562	1129.4	1120.96	1117.68	1104.13	1106.45
5.565	1129.54	1121.07	1117.71	1104.11	1106.49
5.568	1129.69	1121.17	1117.74	1104.09	1106.53
5.571	1129.83	1121.27	1117.78	1104.07	1106.57
5.574	1129.98	1121.37	1117.81	1104.05	1106.6
5.577	1130.12	1121.47	1117.85	1104.04	1106.64
5.58	1130.27	1121.57	1117.89	1104.02	1106.68
5.583	1130.42	1121.67	1117.93	1104.01	1106.71
5.586	1130.57	1121.77	1117.97	1104	1106.74
5.589	1130.72	1121.86	1118.01	1103.99	1106.77
5.592	1130.87	1121.96	1118.05	1103.98	1106.8
5.595	1131.01	1122.05	1118.1	1103.97	1106.83
5.598	1131.16	1122.15	1118.15	1103.97	1106.85
5.601	1131.31	1122.24	1118.19	1103.97	1106.88
5.604	1131.46	1122.33	1118.24	1103.96	1106.9
5.607	1131.61	1122.42	1118.29	1103.96	1106.93
5.61	1131.76	1122.51	1118.34	1103.97	1106.95
5.613	1131.91	1122.59	1118.4	1103.97	1106.97
5.616	1132.06	1122.68	1118.45	1103.97	1106.99
5.619	1132.2	1122.76	1118.51	1103.98	1107.01
5.622	1132.35	1122.84	1118.56	1103.99	1107.02
5.625	1132.5	1122.91	1118.62	1104	1107.04
5.628	1132.65	1122.99	1118.68	1104.01	1107.05
5.631	1132.79	1123.06	1118.74	1104.02	1107.07
5.634	1132.94	1123.13	1118.8	1104.03	1107.08
5.637	1133.08	1123.2	1118.86	1104.05	1107.09
5.64	1133.23	1123.27	1118.93	1104.07	1107.1
5.643	1133.37	1123.33	1118.99	1104.08	1107.11
5.646	1133.51	1123.39	1119.06	1104.1	1107.12
5.649	1133.65	1123.45	1119.12	1104.13	1107.12
5.652	1133.8	1123.5	1119.19	1104.15	1107.13
5.655	1133.94	1123.55	1119.26	1104.17	1107.14
5.658	1134.08	1123.6	1119.33	1104.2	1107.14
5.661	1134.21	1123.64	1119.39	1104.23	1107.14
5.664	1134.35	1123.69	1119.46	1104.25	1107.15
5.667	1134.49	1123.72	1119.53	1104.28	1107.15
5.67	1134.63	1123.76	1119.6	1104.32	1107.15
5.673	1134.76	1123.79	1119.68	1104.35	1107.15
5.676	1134.9	1123.82	1119.75	1104.38	1107.15
5.679	1135.03	1123.84	1119.82	1104.42	1107.14
5.682	1135.16	1123.87	1119.89	1104.46	1107.14
5.685	1135.29	1123.88	1119.97	1104.49	1107.14
5.688	1135.42	1123.9	1120.04	1104.53	1107.13
5.691	1135.55	1123.91	1120.11	1104.57	1107.13
5.694	1135.68	1123.92	1120.19	1104.62	1107.12
5.697	1135.81	1123.92	1120.26	1104.66	1107.12
5.7	1135.93	1123.92	1120.33	1104.71	1107.11
5.703	1136.06	1123.92	1120.41	1104.75	1107.1
5.706	1136.18	1123.91	1120.48	1104.8	1107.09
5.709	1136.31	1123.9	1120.56	1104.85	1107.08
5.712	1136.43	1123.89	1120.63	1104.9	1107.07
5.715	1136.55	1123.87	1120.7	1104.95	1107.06
5.718	1136.67	1123.85	1120.78	1105	1107.05
5.721	1136.79	1123.83	1120.85	1105.06	1107.04
5.724	1136.91	1123.8	1120.92	1105.11	1107.03
5.727	1137.02	1123.77	1121	1105.17	1107.02
5.73	1137.14	1123.73	1121.07	1105.23	1107
5.733	1137.25	1123.69	1121.14	1105.29	1106.99
5.736	1137.37	1123.65	1121.21	1105.35	1106.98
5.739	1137.48	1123.61	1121.29	1105.41	1106.96
5.742	1137.59	1123.56	1121.36	1105.47	1106.95
5.745	1137.7	1123.5	1121.43	1105.53	1106.93
5.748	1137.81	1123.45	1121.5	1105.6	1106.91
5.751	1137.91	1123.39	1121.57	1105.66	1106.9
5.754	1138.02	1123.33	1121.63	1105.73	1106.88
5.757	1138.12	1123.26	1121.7	1105.8	1106.86
5.76	1138.23	1123.19	1121.77	1105.87	1106.85
5.763	1138.33	1123.12	1121.83	1105.94	1106.83
5.766	1138.43	1123.04	1121.9	1106.01	1106.81
5.769	1138.53	1122.97	1121.96	1106.08	1106.79
5.772	1138.63	1122.89	1122.02	1106.15	1106.77
5.775	1138.73	1122.8	1122.09	1106.22	1106.76
5.778	1138.83	1122.72	1122.15	1106.29	1106.74
5.781	1138.92	1122.63	1122.21	1106.37	1106.72
5.784	1139.01	1122.54	1122.26	1106.44	1106.7
5.787	1139.11	1122.44	1122.32	1106.52	1106.68
5.79	1139.2	1122.34	1122.37	1106.59	1106.66
5.793	1139.29	1122.25	1122.43	1106.67	1106.63
5.796	1139.38	1122.15	1122.48	1106.74	1106.61
5.799	1139.46	1122.04	1122.53	1106.82	1106.59
5.802	1139.55	1121.94	1122.58	1106.9	1106.57
5.805	1139.63	1121.83	1122.63	1106.97	1106.55
5.808	1139.72	1121.72	1122.67	1107.05	1106.53
5.811	1139.8	1121.61	1122.71	1107.13	1106.51
5.814	1139.88	1121.5	1122.76	1107.21	1106.48
5.817	1139.96	1121.39	1122.8	1107.28	1106.46
5.82	1140.03	1121.27	1122.83	1107.36	1106.44
5.823	1140.11	1121.15	1122.87	1107.44	1106.42
5.826	1140.18	1121.04	1122.9	1107.52	1106.39
5.829	1140.25	1120.92	1122.94	1107.59	1106.37
5.832	1140.32	1120.8	1122.97	1107.67	1106.35
5.835	1140.39	1120.68	1123	1107.74	1106.33
5.838	1140.46	1120.55	1123.02	1107.82	1106.3
5.841	1140.52	1120.43	1123.05	1107.89	1106.28
5.844	1140.59	1120.31	1123.07	1107.97	1106.26
5.847	1140.65	1120.18	1123.09	1108.04	1106.23
5.85	1140.71	1120.06	1123.1	1108.12	1106.21
5.853	1140.76	1119.93	1123.12	1108.19	1106.19
5.856	1140.82	1119.81	1123.13	1108.26	1106.17
5.859	1140.88	1119.68	1123.14	1108.33	1106.14
5.862	1140.93	1119.55	1123.15	1108.4	1106.12
5.865	1140.98	1119.43	1123.16	1108.47	1106.1
5.868	1141.03	1119.3	1123.16	1108.54	1106.07
5.871	1141.07	1119.17	1123.17	1108.61	1106.05
5.874	1141.12	1119.04	1123.17	1108.68	1106.03
5.877	1141.16	1118.91	1123.16	1108.74	1106
5.88	1141.21	1118.78	1123.16	1108.81	1105.98
5.883	1141.25	1118.66	1123.15	1108.87	1105.96
5.886	1141.28	1118.53	1123.14	1108.94	1105.94
5.889	1141.32	1118.4	1123.13	1109	1105.91
5.892	1141.36	1118.27	1123.11	1109.06	1105.89
5.895	1141.39	1118.14	1123.1	1109.12	1105.87
5.898	1141.42	1118.01	1123.08	1109.18	1105.85
5.901	1141.45	1117.88	1123.06	1109.24	1105.82
5.904	1141.48	1117.76	1123.03	1109.29	1105.8
5.907	1141.51	1117.63	1123.01	1109.35	1105.78
5.91	1141.53	1117.5	1122.98	1109.4	1105.76
5.913	1141.56	1117.37	1122.95	1109.46	1105.74
5.916	1141.58	1117.25	1122.91	1109.51	1105.72
5.919	1141.6	1117.12	1122.88	1109.56	1105.69
5.922	1141.62	1116.99	1122.84	1109.61	1105.67
5.925	1141.64	1116.87	1122.8	1109.66	1105.65
5.928	1141.65	1116.74	1122.76	1109.71	1105.63
5.931	1141.67	1116.61	1122.72	1109.76	1105.61
5.934	1141.68	1116.49	1122.67	1109.81	1105.59
5.937	1141.7	1116.36	1122.62	1109.85	1105.57
5.94	1141.71	1116.24	1122.57	1109.89	1105.55
5.943	1141.72	1116.12	1122.52	1109.94	1105.53
5.946	1141.73	1115.99	1122.47	1109.98	1105.51
5.949	1141.74	1115.87	1122.41	1110.02	1105.49
5.952	1141.75	1115.75	1122.35	1110.06	1105.48
5.955	1141.76	1115.62	1122.3	1110.1	1105.46
5.958	1141.76	1115.5	1122.24	1110.14	1105.44
5.961	1141.77	1115.38	1122.17	1110.18	1105.42
5.964	1141.77	1115.26	1122.11	1110.21	1105.4
5.967	1141.78	1115.14	1122.04	1110.25	1105.39
5.97	1141.78	1115.02	1121.98	1110.28	1105.37
5.973	1141.78	1114.9	1121.91	1110.32	1105.35
5.976	1141.78	1114.78	1121.84	1110.35	1105.34
5.979	1141.79	1114.67	1121.77	1110.38	1105.32
5.982	1141.79	1114.55	1121.69	1110.41	1105.3
5.985	1141.79	1114.43	1121.62	1110.44	1105.29
5.988	1141.78	1114.32	1121.54	1110.47	1105.27
5.991	1141.78	1114.2	1121.47	1110.5	1105.26
5.994	1141.78	1114.09	1121.39	1110.53	1105.25
[truncated: 18,002 more rows]
