# Supplementary material for: A plug-in electrophoresis microchip with PCB electrodes for contactless conductivity detection
Source: R Soc Open Sci. 2018 May 9;5(5):171687. doi: 10.1098/rsos.171687 (PMC5990721; doi:10.1098/rsos.171687)
Supplement: Data of test performance with different installation shifts [file rsos171687supp3.xls]

## Sheet: Sheet1
Shift(mm)	-1.5	-1	-0.5	0	0.5	1	1.5
Peak Height for K+(mV)	0.161	0.193	0.39	0.403	0.3818	0.197	0.176
Peak Height for Na+(mV)	0.143	0.169	0.357	0.386	0.3652	0.171	0.154
Peak Height for Li+(mV)	0.076	0.089	0.168	0.186	0.17028	0.092	0.081
